# Supplementary material for: Redetermination of the borax structure from laboratory X-ray data at 145 K
Source: Acta Crystallogr Sect E Struct Rep Online. 2008 Apr 23;64(Pt 5):i24–5. doi: 10.1107/S1600536808010441 (PMC2961317; doi:10.1107/S1600536808010441)
Supplement: Supplementary file 1 [file e-64-00i24-sup1.cif]

##############################################################################
###                                                                        ###
###        Electronic paper (Acta Crystallographica Section E)             ###
###                                                                        ###
##############################################################################
#                                                                            #
# This CIF contains the data in a paper accepted for publication in Acta     #
# Crystallographica Section E. It conforms to the requirements of Notes      #
# for Authors for Section E, and has been peer reviewed under the auspices   #
# of the IUCr Commission on Journals.                                        #
#                                                                            #
# Full details of the Crystallographic Information File format               #
# are given in the paper "The Crystallographic Information File (CIF):       #
# a New Standard Archive File for Crystallography" by S. R. Hall, F. H.      #
# Allen and I. D. Brown [Acta Cryst. (1991), A47, 655-685].                  #
#                                                                            #
# The current version of the core CIF dictionary is obtainable from          #
# ftp://ftp.iucr.org/pub/cif_core.dic. The current version number is 2.4.    #
#                                                                            #
# Software is freely available for graphical display of the structure(s) in  #
# this CIF.  For information consult the CIF home page http://www.iucr.org/  #
# cif/home.html                                                              #
#                                                                            #
# This file may be used for bona fide research purposes within the           #
# scientific community so long as proper attribution is given to the journal # 
# article from which it was obtained.                                        #
#                                                                            #
##############################################################################
                                             
data_global
_audit_creation_method     SHELXL
_journal_date_recd_electronic     2008-03-26
_journal_date_accepted     2008-04-15
_journal_name_full     'Acta Crystallographica, Section E'
_journal_year     2008
_journal_volume     64
_journal_issue      5
_journal_page_first     i24
_journal_page_last     i25
_journal_paper_category     QI
_journal_coeditor_code     WM2174
_publ_contact_author_name     'Gainsford, Graeme J.'
_publ_contact_author_address
;Industrial Research Limited
 PO Box 31-310
 Lower Hutt
 New Zealand
;
_publ_contact_author_email     g.gainsford@irl.cri.nz
_publ_contact_author_fax     '64(4)931 3142'
_publ_contact_author_phone     '64(4)931 3518'
_publ_section_title
;
Redetermination of the borax structure from laboratory X-ray data at 145 K
;
loop_
    _publ_author_name
    _publ_author_address
    'Gainsford, Graeme J.'
;Industrial Research Limited
 PO Box 31-310
 Lower Hutt
 New Zealand
;
    'Kemmitt, Tim'
;Industrial Research Limited
 PO Box 31-310
 Lower Hutt
 New Zealand
;
    'Higham, Caleb'
;Industrial Research Limited
 PO Box 31-310
 Lower Hutt
 New Zealand
;
_publ_section_synopsis     .
data_I
_audit_creation_method     SHELXL-97
_chemical_name_systematic
;
sodium tetraborate decahydrate
;
_chemical_name_common     ?
_chemical_formula_moiety     '2(Na +), B4 H4 O9 2-, 8(H2 O)'
_chemical_formula_sum     'B4 H20 Na2 O17'
_chemical_formula_structural     'Na2 (B4 O5 (O H)4) (H2 O)8'
_chemical_formula_iupac     'Na2 [B4 O5 (O H)4], 8H2 O'
_chemical_formula_weight     381.38
_chemical_melting_point     ?
_symmetry_cell_setting     Monoclinic
_symmetry_space_group_name_H-M     'C 2/c'
_symmetry_space_group_name_Hall     '-C 2yc'
loop_
    _symmetry_equiv_pos_as_xyz
    'x, y, z'
    '-x, y, -z+1/2'
    'x+1/2, y+1/2, z'
    '-x+1/2, y+1/2, -z+1/2'
    '-x, -y, -z'
    'x, -y, z-1/2'
    '-x+1/2, -y+1/2, -z'
    'x+1/2, -y+1/2, z-1/2'
_cell_length_a     11.8843(5)
_cell_length_b     10.6026(4)
_cell_length_c     12.2111(5)
_cell_angle_alpha     90.00
_cell_angle_beta     106.790(2)
_cell_angle_gamma     90.00
_cell_volume     1473.06(10)
_cell_formula_units_Z     4
_cell_measurement_reflns_used     6688
_cell_measurement_theta_min     2.63
_cell_measurement_theta_max     31.94
_cell_measurement_temperature     145(2)
_exptl_crystal_description     'prism'
_exptl_crystal_colour     colourless
_exptl_crystal_size_max     0.65
_exptl_crystal_size_mid     0.36
_exptl_crystal_size_min     0.26
_exptl_crystal_density_diffrn     1.720
_exptl_crystal_density_meas     ?
_exptl_crystal_density_method     'not measured'
_exptl_crystal_F_000     792
_exptl_absorpt_coefficient_mu     0.224
_exptl_absorpt_correction_type     'multi-scan'
_exptl_absorpt_process_details     '(SADABS; Bruker, 2006)'
_exptl_absorpt_correction_T_min     0.813
_exptl_absorpt_correction_T_max     0.94
_exptl_special_details
;
;
_diffrn_ambient_temperature     145(2)
_diffrn_radiation_type     MoK\a
_diffrn_radiation_wavelength     0.71073
_diffrn_radiation_source     'fine-focus sealed tube'
_diffrn_radiation_monochromator     graphite
_diffrn_measurement_device_type
;
Bruker--Nonius APEX2 CCD area-detector
;
_diffrn_measurement_method     '\f and \w'
_diffrn_detector_area_resol_mean     8.192
_diffrn_reflns_number     8429
_diffrn_reflns_av_R_equivalents     0.0178
_diffrn_reflns_av_sigmaI/netI     0.0140
_diffrn_reflns_theta_min     2.63
_diffrn_reflns_theta_max     33.16
_diffrn_reflns_theta_full     33.16
_diffrn_measured_fraction_theta_max     0.809
_diffrn_measured_fraction_theta_full     0.809
_diffrn_reflns_limit_h_min     -17
_diffrn_reflns_limit_h_max     16
_diffrn_reflns_limit_k_min     -15
_diffrn_reflns_limit_k_max     15
_diffrn_reflns_limit_l_min     -16
_diffrn_reflns_limit_l_max     17
_diffrn_standards_number     0
_diffrn_standards_interval_count     .
_diffrn_standards_interval_time     .
_diffrn_standards_decay_%     ?
_refine_special_details
;
Refinement of <i>F</i>^2^ against ALL reflections. The weighted <i>R</i>-factor
<i>wR</i> and goodness of fit <i>S</i> are based on <i>F</i>^2^, conventional
<i>R</i>-factors <i>R</i> are based on <i>F</i>, with <i>F</i> set to zero for
negative <i>F</i>^2^. The threshold expression of <i>F</i>^2^ >
\s(<i>F</i>^2^) is used only for calculating <i>R</i>-factors(gt) <i>etc</i>.
and is not relevant to the choice of reflections for refinement.
<i>R</i>-factors based on <i>F</i>^2^ are statistically about twice as large
as those based on <i>F</i>, and <i>R</i>- factors based on ALL data will be
even larger.
;
_reflns_number_total     2275
_reflns_number_gt     2137
_reflns_threshold_expression     I>2\s(I)
_refine_ls_structure_factor_coef     Fsqd
_refine_ls_matrix_type     full
_refine_ls_R_factor_all     0.0259
_refine_ls_R_factor_gt     0.0246
_refine_ls_wR_factor_gt     0.0749
_refine_ls_wR_factor_ref     0.0762
_refine_ls_goodness_of_fit_ref     1.082
_refine_ls_restrained_S_all     1.082
_refine_ls_number_reflns     2275
_refine_ls_number_parameters     147
_refine_ls_number_restraints     0
_refine_ls_hydrogen_treatment     refall
_refine_ls_weighting_scheme     calc
_refine_ls_weighting_details
              'w=1/[\s^2^(Fo^2^)+(0.0482P)^2^+0.3901P] where P=(Fo^2^+2Fc^2^)/3'
_atom_sites_solution_hydrogens     geom
_atom_sites_solution_primary     direct
_atom_sites_solution_secondary     difmap
_refine_ls_shift/su_max     0.001
_refine_ls_shift/su_mean     0.000
_refine_diff_density_max     0.370
_refine_diff_density_min     -0.223
_refine_ls_extinction_method     none
_refine_ls_extinction_coef     ?
loop_
    _atom_type_symbol
    _atom_type_description
    _atom_type_scat_dispersion_real
    _atom_type_scat_dispersion_imag
    _atom_type_scat_source
    'H' 'H' 0.0000 0.0000
                         'International Tables Vol C Tables 4.2.6.8 and 6.1.1.4'
    'B' 'B' 0.0013 0.0007
                         'International Tables Vol C Tables 4.2.6.8 and 6.1.1.4'
    'O' 'O' 0.0106 0.0060
                         'International Tables Vol C Tables 4.2.6.8 and 6.1.1.4'
    'Na' 'Na' 0.0362 0.0249
                         'International Tables Vol C Tables 4.2.6.8 and 6.1.1.4'
_computing_data_collection     'APEX2 (Bruker, 2006)'
_computing_cell_refinement     'APEX2 (Bruker, 2006)'
_computing_data_reduction     'APEX2 (Bruker, 2006)'
_computing_structure_solution     'SHELXS97 (Sheldrick, 2008)'
_computing_structure_refinement     'SHELXL97 (Sheldrick, 2008)'
_computing_molecular_graphics
;
ORTEP-3 (Farrugia, 1997) and Mercury (Macrae <i>et al.</i>,
2006)
;
_computing_publication_material
;
SHELXL97 (Sheldrick, 2008) and PLATON (Spek, 2003)
;
loop_
    _atom_site_type_symbol
    _atom_site_label
    _atom_site_fract_x
    _atom_site_fract_y
    _atom_site_fract_z
    _atom_site_U_iso_or_equiv
    _atom_site_adp_type
    _atom_site_calc_flag
    _atom_site_refinement_flags
    _atom_site_occupancy
    _atom_site_disorder_assembly
    _atom_site_disorder_group
    Na Na1 0.0000 0.0000 0.0000 0.01676(10) Uani d S 1 . .
    Na Na2 0.0000 0.84795(4) 0.2500 0.01796(11) Uani d S 1 . .
    B B1 0.08552(6) 0.34499(6) 0.21553(5) 0.01044(13) Uani d . 1 . .
    B B2 0.09847(6) 0.45643(6) 0.39269(6) 0.01154(13) Uani d . 1 . .
    O O1 0.0000 0.26659(6) 0.2500 0.01094(13) Uani d S 1 . .
    O O2 0.15546(4) 0.41927(4) 0.31574(4) 0.01276(11) Uani d . 1 . .
    O O3 0.01964(4) 0.43573(4) 0.12445(4) 0.01339(11) Uani d . 1 . .
    O O4 0.16140(4) 0.27014(5) 0.16772(4) 0.01570(11) Uani d . 1 . .
    O O5 0.16369(4) 0.51522(5) 0.49130(4) 0.01815(12) Uani d . 1 . .
    O O6 0.12357(5) 0.84607(5) 0.44846(5) 0.01851(12) Uani d . 1 . .
    O O7 0.12296(5) 0.00117(5) 0.19548(5) 0.01799(12) Uani d . 1 . .
    O O8 0.11919(5) 0.16556(5) 0.46252(5) 0.02067(12) Uani d . 1 . .
    O O9 0.11746(5) 0.70654(6) 0.17227(5) 0.02187(12) Uani d . 1 . .
    H H4 0.7717(12) 0.2622(11) 0.2876(12) 0.032(3) Uiso d . 1 . .
    H H5 0.1187(13) 0.4667(13) 0.0305(12) 0.040(3) Uiso d . 1 . .
    H H6A 0.3089(13) 0.3828(14) 0.0413(12) 0.042(4) Uiso d . 1 . .
    H H6B 0.8662(14) 0.2018(16) 0.4941(13) 0.051(4) Uiso d . 1 . .
    H H7A 0.3098(13) 0.4817(11) 0.3051(12) 0.030(3) Uiso d . 1 . .
    H H7B 0.1304(12) 0.0776(14) 0.2014(12) 0.039(3) Uiso d . 1 . .
    H H8A 0.9099(12) 0.1906(13) 0.1075(11) 0.036(3) Uiso d . 1 . .
    H H8B 0.8131(12) 0.1365(12) 0.0352(11) 0.034(3) Uiso d . 1 . .
    H H9A 0.4018(13) 0.1300(15) 0.3385(12) 0.046(4) Uiso d . 1 . .
    H H9B 0.6140(15) 0.2331(15) 0.1058(14) 0.053(4) Uiso d . 1 . .
loop_
    _atom_site_aniso_label
    _atom_site_aniso_U_11
    _atom_site_aniso_U_22
    _atom_site_aniso_U_33
    _atom_site_aniso_U_12
    _atom_site_aniso_U_13
    _atom_site_aniso_U_23
    Na1 0.0165(2) 0.01812(19) 0.0158(2) 0.00057(13) 0.00485(15) 0.00047(13)
    Na2 0.0179(2) 0.0201(2) 0.0176(2) 0.000 0.00773(16) 0.000
    B1 0.0100(3) 0.0121(3) 0.0096(3) 0.0012(2) 0.0035(2) -0.00028(19)
    B2 0.0108(3) 0.0133(3) 0.0111(3) -0.0014(2) 0.0040(2) -0.0014(2)
    O1 0.0117(3) 0.0104(3) 0.0111(3) 0.000 0.0037(2) 0.000
    O2 0.0103(2) 0.0168(2) 0.0122(2) -0.00223(15) 0.00493(16) -0.00376(15)
    O3 0.0103(2) 0.0180(2) 0.0130(2) 0.00309(15) 0.00519(16) 0.00559(15)
    O4 0.0119(2) 0.0209(2) 0.0142(2) 0.00489(17) 0.00365(17) -0.00434(16)
    O5 0.0132(2) 0.0275(3) 0.0150(2) -0.00595(18) 0.00593(19) -0.00949(18)
    O6 0.0146(2) 0.0219(2) 0.0186(2) -0.00109(18) 0.00414(19) 0.00229(18)
    O7 0.0151(3) 0.0160(2) 0.0232(3) 0.00012(17) 0.0061(2) 0.00003(17)
    O8 0.0185(3) 0.0242(3) 0.0184(3) 0.00116(19) 0.0039(2) 0.00608(19)
    O9 0.0217(3) 0.0196(2) 0.0229(3) -0.00047(19) 0.0041(2) -0.00352(19)
_geom_special_details
;
 All esds (except the esd in the dihedral angle between two l.s. planes)
 are estimated using the full covariance matrix.  The cell esds are taken
 into account individually in the estimation of esds in distances, angles
 and torsion angles; correlations between esds in cell parameters are only
 used when they are defined by crystal symmetry.  An approximate (isotropic)
 treatment of cell esds is used for estimating esds involving l.s. planes.
;
loop_
    _geom_bond_atom_site_label_1
    _geom_bond_atom_site_label_2
    _geom_bond_site_symmetry_2
    _geom_bond_distance
    _geom_bond_publ_flag
    Na1 O8 6 2.3815(6) ?
    Na1 O8 2 2.3815(6) y
    Na1 O6 6_565 2.3979(5) ?
    Na1 O6 2_545 2.3979(5) y
    Na1 O7 5 2.4121(6) ?
    Na1 O7 . 2.4121(6) y
    Na2 O7 2_565 2.4041(6) y
    Na2 O7 1_565 2.4041(6) ?
    Na2 O9 . 2.4214(6) y
    Na2 O9 2 2.4214(6) ?
    Na2 O6 2 2.4441(6) ?
    Na2 O6 . 2.4441(6) y
    B1 O4 . 1.4451(8) y
    B1 O1 . 1.4657(7) y
    B1 O2 . 1.4902(8) y
    B1 O3 . 1.5075(8) y
    B2 O2 . 1.3655(8) y
    B2 O3 2 1.3757(8) y
    B2 O5 . 1.3784(8) y
loop_
    _geom_angle_atom_site_label_1
    _geom_angle_atom_site_label_2
    _geom_angle_atom_site_label_3
    _geom_angle_site_symmetry_1
    _geom_angle_site_symmetry_3
    _geom_angle
    _geom_angle_publ_flag
    O8 Na1 O8 6 2 180.00(2) ?
    O8 Na1 O6 6 6_565 90.45(2) ?
    O8 Na1 O6 2 6_565 89.55(2) ?
    O8 Na1 O6 6 2_545 89.55(2) ?
    O8 Na1 O6 2 2_545 90.45(2) ?
    O6 Na1 O6 6_565 2_545 180.00(3) ?
    O8 Na1 O7 6 5 91.717(19) ?
    O8 Na1 O7 2 5 88.283(19) ?
    O6 Na1 O7 6_565 5 89.177(19) ?
    O6 Na1 O7 2_545 5 90.823(19) ?
    O8 Na1 O7 6 . 88.283(19) ?
    O8 Na1 O7 2 . 91.717(19) ?
    O6 Na1 O7 6_565 . 90.823(19) ?
    O6 Na1 O7 2_545 . 89.177(19) ?
    O7 Na1 O7 5 . 180.000(16) ?
    O7 Na2 O7 2_565 1_565 94.98(3) ?
    O7 Na2 O9 2_565 . 172.90(2) ?
    O7 Na2 O9 1_565 . 81.05(2) ?
    O7 Na2 O9 2_565 2 81.05(2) ?
    O7 Na2 O9 1_565 2 172.90(2) ?
    O9 Na2 O9 . 2 103.49(3) ?
    O7 Na2 O6 2_565 2 92.34(2) ?
    O7 Na2 O6 1_565 2 88.29(2) ?
    O9 Na2 O6 . 2 81.696(19) ?
    O9 Na2 O6 2 2 97.72(2) ?
    O7 Na2 O6 2_565 . 88.29(2) ?
    O7 Na2 O6 1_565 . 92.34(2) ?
    O9 Na2 O6 . . 97.72(2) ?
    O9 Na2 O6 2 . 81.70(2) ?
    O6 Na2 O6 2 . 179.07(3) ?
    O4 B1 O1 . . 111.72(5) ?
    O4 B1 O2 . . 110.91(5) ?
    O1 B1 O2 . . 109.42(4) ?
    O4 B1 O3 . . 107.71(5) ?
    O1 B1 O3 . . 108.56(5) ?
    O2 B1 O3 . . 108.43(5) ?
    O2 B2 O3 . 2 122.44(6) ?
    O2 B2 O5 . . 117.78(6) ?
    O3 B2 O5 2 . 119.78(6) ?
    B1 O1 B1 2 . 110.90(6) ?
    B2 O2 B1 . . 116.59(5) ?
    B2 O3 B1 2 . 120.25(5) ?
    Na1 O6 Na2 2_565 . 90.952(19) ?
    Na2 O7 Na1 1_545 . 91.581(19) ?
    Na2 O7 H7B 1_545 . 134.8(10) ?
    Na1 O7 H7B . . 96.4(10) ?
loop_
    _geom_torsion_atom_site_label_1
    _geom_torsion_atom_site_label_2
    _geom_torsion_atom_site_label_3
    _geom_torsion_atom_site_label_4
    _geom_torsion_site_symmetry_1
    _geom_torsion_site_symmetry_2
    _geom_torsion_site_symmetry_3
    _geom_torsion_site_symmetry_4
    _geom_torsion
    _geom_torsion_publ_flag
    O4 B1 O1 B1 . . . 2 -172.74(6) ?
    O2 B1 O1 B1 . . . 2 64.05(4) ?
    O3 B1 O1 B1 . . . 2 -54.12(3) ?
    O3 B2 O2 B1 2 . . . -4.91(9) ?
    O5 B2 O2 B1 . . . . 174.23(5) ?
    O4 B1 O2 B2 . . . . -156.88(5) ?
    O1 B1 O2 B2 . . . . -33.19(7) ?
    O3 B1 O2 B2 . . . . 85.06(6) ?
    O4 B1 O3 B2 . . . 2 136.95(6) ?
    O1 B1 O3 B2 . . . 2 15.82(7) ?
    O2 B1 O3 B2 . . . 2 -102.97(6) ?
    O7 Na2 O6 Na1 2_565 . . 2_565 -0.355(19) ?
    O7 Na2 O6 Na1 1_565 . . 2_565 94.56(2) ?
    O9 Na2 O6 Na1 . . . 2_565 175.84(2) ?
    O9 Na2 O6 Na1 2 . . 2_565 -81.56(2) ?
    O6 Na2 O6 Na1 2 . . 2_565 -132.911(15) ?
    O8 Na1 O7 Na2 6 . . 1_545 -89.93(2) ?
    O8 Na1 O7 Na2 2 . . 1_545 90.07(2) ?
    O6 Na1 O7 Na2 6_565 . . 1_545 179.640(19) ?
    O6 Na1 O7 Na2 2_545 . . 1_545 -0.360(19) ?
    O7 Na1 O7 Na2 5 . . 1_545  -12E1(4)
                                       ?
loop_
    _geom_hbond_atom_site_label_D
    _geom_hbond_atom_site_label_H
    _geom_hbond_atom_site_label_A
    _geom_hbond_site_symmetry_D
    _geom_hbond_site_symmetry_H
    _geom_hbond_site_symmetry_A
    _geom_hbond_distance_DH
    _geom_hbond_distance_HA
    _geom_hbond_distance_DA
    _geom_hbond_angle_DHA
    _geom_hbond_publ_flag
    O5 H5 O3 . 6_566 6_566 0.836(15) 1.895(15) 2.7300(7) 176.3(15) yes
    O4 H4 O9 2_655 . 3_545 0.828(14) 2.049(14) 2.8658(8) 168.4(12) yes
    O6 H6A O5 . 4_555 7_566 0.868(16) 1.978(16) 2.8323(8) 167.9(14) yes
    O6 H6B O4 5_666 . 2_655 0.846(16) 2.040(15) 2.8624(8) 163.9(16) yes
    O7 H7A O2 4_555 . . 0.827(16) 1.989(16) 2.8135(8) 174.1(12) yes
    O7 H7B O4 . . . 0.816(15) 2.135(15) 2.9233(8) 162.3(14) yes
    O8 H8A O1 2_655 . 1_655 0.866(13) 1.936(13) 2.7865(6) 167.0(14) yes
    O8 H8B O5 2_655 . 8_555 0.855(15) 2.341(14) 3.1320(8) 154.2(12) yes
    O9 H9A O3 . 4_555 . 0.843(16) 2.253(16) 3.0894(8) 171.7(15) yes
    O9 H9B O8 . 3_455 6_565 0.849(17) 2.069(16) 2.9034(8) 167.4(15) yes
