# Supplementary material for: Redetermination of the borax structure from laboratory X-ray data at 145 K
Source: Acta Crystallogr Sect E Struct Rep Online. 2008 Apr 23;64(Pt 5):i24–5. doi: 10.1107/S1600536808010441 (PMC2961317; doi:10.1107/S1600536808010441)
Supplement: Supplementary file 2 [file e-64-00i24-Isup2.hkl]

#
# h,k,l, Fc-squared, Fo-squared, sigma(Fo-squared) and status flag
#
data_I
_shelx_title ' CH55 in C2/c Converted to Levy & lisensky labels/positions'
_shelx_refln_list_code          4
_shelx_F_calc_maximum      149.78
_exptl_crystal_F_000       792.00
_reflns_d_resolution_high  0.6497
 
loop_
 _symmetry_equiv_pos_as_xyz
 'x, y, z'
 '-x, y, -z+1/2'
 'x+1/2, y+1/2, z'
 '-x+1/2, y+1/2, -z+1/2'
 '-x, -y, -z'
 'x, -y, z-1/2'
 '-x+1/2, -y+1/2, -z'
 'x+1/2, -y+1/2, z-1/2'
 
_cell_length_a    11.8843
_cell_length_b    10.6026
_cell_length_c    12.2111
_cell_angle_alpha  90.000
_cell_angle_beta  106.790
_cell_angle_gamma  90.000
 
_shelx_F_squared_multiplier     1.000
 
loop_
 _refln_index_h
 _refln_index_k
 _refln_index_l
 _refln_F_squared_calc
 _refln_F_squared_meas
 _refln_F_squared_sigma
 _refln_observed_status
   6   0   0    20854.77    22904.45    476.64 o
   8   0   0    20730.96    20596.42    306.28 o
  10   0   0     1635.50     1534.94     23.64 o
  12   0   0     1068.36      912.73     14.88 o
  14   0   0       31.01       27.19      2.49 o
   1   1   0      464.41      464.60     25.77 o
   3   1   0     1908.75     2204.53     19.68 o
   5   1   0      636.33     1005.05      8.37 o
   7   1   0      408.65      322.24      3.93 o
   9   1   0     5457.20     5204.07     54.91 o
  11   1   0      195.01      142.98      4.37 o
  13   1   0      586.67      537.66      6.76 o
  15   1   0     1893.58     1900.31     29.87 o
   0   2   0     1344.78     1367.74     12.41 o
   2   2   0      373.15      396.54      3.18 o
   4   2   0      886.30      944.19      8.07 o
   6   2   0     1777.79     1731.35     16.59 o
   8   2   0        1.18        3.14      1.42 o
  10   2   0        1.93        3.19      0.71 o
  12   2   0      125.08      116.35      2.28 o
  14   2   0        3.60        2.73      1.11 o
   1   3   0      970.76     1027.11      6.74 o
   3   3   0     1323.53     1325.75     10.73 o
   5   3   0       62.35       58.81      0.97 o
   7   3   0      524.48      543.97      6.18 o
   9   3   0       23.96       20.27      0.92 o
  11   3   0       33.99       34.93      1.31 o
  13   3   0       64.52       65.83      2.17 o
  15   3   0       94.83       95.37      2.82 o
   0   4   0     8220.99     8883.21     83.14 o
   2   4   0       39.56       42.87      0.61 o
   4   4   0      101.73      125.91      4.52 o
   6   4   0     2933.40     3052.92     27.27 o
   8   4   0      142.64      169.91      2.45 o
  10   4   0        7.00        9.10      0.93 o
  12   4   0      292.26      275.74      4.13 o
  14   4   0        8.95        7.17      1.56 o
  16   4   0        0.91       -0.54      2.12 o
   1   5   0     1475.41     1494.54     10.73 o
   3   5   0     1623.20     1601.06     16.50 o
   5   5   0       47.71       47.17      0.83 o
   7   5   0      971.50      948.65     14.63 o
   9   5   0      997.85      989.53     13.08 o
  11   5   0       78.39       76.27      1.92 o
  13   5   0        0.24        0.95      0.78 o
  15   5   0      322.71      324.78      5.82 o
   0   6   0     7038.48     6921.32     71.60 o
   2   6   0      933.88      875.86      7.55 o
   4   6   0     2259.66     2267.64     20.58 o
   6   6   0      436.48      435.14      6.00 o
   8   6   0     2337.39     2286.35     22.70 o
  10   6   0     1410.00     1400.70     16.09 o
  12   6   0      257.94      249.96      3.99 o
  14   6   0        3.58        3.62      1.08 o
   1   7   0    19963.48    20218.40    150.26 o
   3   7   0       28.08       23.11      1.05 o
   5   7   0      282.04      278.39      5.86 o
   7   7   0     8778.32     8545.89     84.72 o
   9   7   0     3425.69     3319.93     36.51 o
  11   7   0        0.50        1.97      1.05 o
  13   7   0        7.19        9.71      1.17 o
   0   8   0      417.97      358.25      5.07 o
   2   8   0        2.71        3.18      0.49 o
   4   8   0       90.86       86.47      1.46 o
   6   8   0      727.92      719.11      8.82 o
   8   8   0       42.55       41.74      1.64 o
  10   8   0       12.39       13.97      1.14 o
  12   8   0      182.16      204.48      3.66 o
  14   8   0      109.23      128.61      3.39 o
   1   9   0        0.01        1.22      0.49 o
   3   9   0     1676.76     1614.78     13.59 o
   5   9   0        0.03        0.12      1.04 o
   7   9   0      350.11      335.53      4.08 o
   9   9   0      125.21      122.10      2.57 o
  11   9   0       54.23       54.98      1.96 o
  13   9   0        3.11        4.55      1.28 o
   0  10   0      247.51      232.58      3.54 o
   2  10   0      517.89      501.21      4.75 o
   4  10   0       75.72       75.34      1.47 o
   6  10   0      160.77      156.85      2.27 o
   8  10   0       14.21       17.04      1.13 o
  10  10   0      215.71      227.27      4.68 o
  12  10   0       59.55       65.42      3.09 o
   1  11   0     1254.33     1246.64     11.06 o
   3  11   0       29.45       24.83      0.97 o
   5  11   0       79.84       85.44      1.82 o
   7  11   0      129.14      129.64      2.60 o
   9  11   0      608.77      640.76      9.99 o
   0  12   0     1896.51     1839.26     21.01 o
   2  12   0      114.11      105.55      2.47 o
   4  12   0       20.41       21.57      1.30 o
   6  12   0      706.50      726.76     11.01 o
   8  12   0      391.08      398.36      7.01 o
   1  13   0      135.44      137.05      2.06 o
   3  13   0       32.68       38.36      1.34 o
   5  13   0      340.86      346.52      5.49 o
   7  13   0       57.61       61.60      2.66 o
   0  14   0     1441.91     1460.29     17.27 o
   2  14   0      164.17      166.31      2.59 o
   4  14   0        4.48        4.84      1.25 o
   6  14   0      353.97      361.18     11.42 o
   1  15   0       33.10       33.34      1.51 o
   3  15   0        1.46        1.62      1.74 o
 -15   1   1      584.50      579.91      8.71 o
 -13   1   1      519.32      500.28      6.38 o
 -11   1   1      518.50      461.11      5.77 o
  -9   1   1     2316.55     2281.02     42.45 o
  -7   1   1      780.20      690.83      8.23 o
  -5   1   1     1387.23     1577.96     15.23 o
  -3   1   1       62.60       59.90      0.99 o
  -1   1   1     1958.33     1989.05     23.44 o
   1   1   1     1999.16     2231.46     30.65 o
   3   1   1     2782.54     2614.15     20.28 o
   5   1   1      903.55      998.16     10.07 o
   7   1   1     1185.80     1264.99     16.60 o
   9   1   1      802.27      752.88      8.54 o
  11   1   1        0.97        0.76      0.69 o
  13   1   1      831.13      757.11     10.52 o
  15   1   1       29.12       31.21      2.40 o
 -16   2   1      228.59      229.87      7.72 o
 -14   2   1       31.19       27.20      1.39 o
 -12   2   1      769.23      731.97      7.85 o
 -10   2   1       91.75       84.98      2.00 o
  -8   2   1       35.19       38.74      1.01 o
  -6   2   1      985.48      996.21      9.76 o
  -4   2   1      477.70      423.65      3.28 o
  -2   2   1     5420.22     5579.98     37.25 o
   2   2   1     1115.24     1246.37     10.45 o
   4   2   1     1681.55     1687.38     14.95 o
   6   2   1     6672.48     6741.11    116.90 o
   8   2   1      535.91      526.58      6.15 o
  10   2   1       64.25       51.72      1.40 o
  12   2   1     1600.37     1510.85     19.21 o
  14   2   1      459.79      455.98      7.12 o
 -15   3   1       59.69       62.55      2.38 o
 -13   3   1       95.61      104.19      1.99 o
 -11   3   1     1023.55     1009.54     11.61 o
  -9   3   1       77.13       63.55      1.35 o
  -7   3   1       24.72       20.42      0.67 o
  -5   3   1     3922.47     4147.40     32.82 o
  -3   3   1     1790.75     1851.68     12.42 o
  -1   3   1     2121.51     2293.15     13.85 o
   1   3   1      964.22     1030.35      7.55 o
   3   3   1       37.99       41.63      0.94 o
   5   3   1      320.53      286.14      3.05 o
   7   3   1        2.42        6.00      1.19 o
   9   3   1      371.00      347.81      4.41 o
  11   3   1      146.88      134.25      2.36 o
  13   3   1       92.84      101.08      3.40 o
  15   3   1      105.07      100.54      3.26 o
 -16   4   1      289.37      311.43      9.82 o
 -14   4   1      104.64      101.78      2.82 o
 -12   4   1      435.55      402.23      5.33 o
 -10   4   1      709.40      680.77      8.10 o
  -8   4   1       34.15       36.31      1.18 o
  -6   4   1      202.93      212.62      2.30 o
  -4   4   1     2361.26     2400.78     19.88 o
  -2   4   1       17.04       24.16      0.42 o
   0   4   1     2470.08     2810.64     18.88 o
   2   4   1       68.71       62.23      1.90 o
   4   4   1     1055.01     1057.79      9.63 o
   6   4   1      120.50      129.95      1.83 o
   8   4   1      890.15      861.49     11.14 o
  10   4   1       90.88       92.21      1.76 o
  12   4   1      116.74      116.82      2.81 o
  14   4   1      169.67      175.15      4.68 o
 -15   5   1       45.14       48.10      2.20 o
 -13   5   1       98.23       96.69      2.23 o
 -11   5   1      208.08      203.81      3.29 o
  -9   5   1        7.27        5.30      0.91 o
  -7   5   1     1131.60     1156.65     10.75 o
  -5   5   1     4072.92     4065.74     38.58 o
  -3   5   1      706.31      749.15      7.80 o
  -1   5   1     5671.72     6142.23     41.02 o
   1   5   1     8970.63     9055.40     71.05 o
   3   5   1      135.56      121.05      2.06 o
   5   5   1     3206.36     3206.14     30.81 o
   7   5   1     8343.58     8250.62     79.90 o
   9   5   1      682.05      687.65      9.51 o
  11   5   1       55.33       51.18      1.70 o
  13   5   1      570.93      563.49      6.64 o
 -14   6   1       74.30       80.02      2.61 o
 -12   6   1      311.99      298.30      4.46 o
 -10   6   1       58.05       56.31      1.59 o
  -8   6   1     1939.39     1867.87     18.65 o
  -6   6   1      112.15      109.27      1.98 o
  -4   6   1     1572.74     1610.49     14.76 o
  -2   6   1      215.41      181.75      1.73 o
   0   6   1       13.53       26.61      0.82 o
   2   6   1       82.42       89.50      1.13 o
   4   6   1        0.11        1.63      0.43 o
   6   6   1      882.38      902.06     10.15 o
   8   6   1      278.53      264.90      4.22 o
  10   6   1       54.35       59.27      2.06 o
  12   6   1       38.66       37.73      1.47 o
  14   6   1       17.94       18.91      1.36 o
 -13   7   1      121.45      123.05      3.13 o
 -11   7   1      147.72      143.64      2.77 o
  -9   7   1        9.60       12.76      1.72 o
  -7   7   1     2769.06     2665.29     26.33 o
  -5   7   1      651.81      617.88      6.10 o
  -3   7   1      510.71      533.86      4.42 o
  -1   7   1      196.52      189.80      1.99 o
   1   7   1      353.66      340.39      3.13 o
   3   7   1        0.17        2.91      0.53 o
   5   7   1      821.18      833.97      9.96 o
   7   7   1       82.17       80.48      1.74 o
   9   7   1      164.29      174.76      3.06 o
  11   7   1       65.68       62.60      1.92 o
  13   7   1      143.13      158.75      2.97 o
 -14   8   1       20.08       28.76      7.36 o
 -12   8   1        2.41        1.05      1.07 o
 -10   8   1     1073.62     1072.44     12.70 o
  -8   8   1       55.33       57.33      1.82 o
  -6   8   1      866.74      820.38      7.96 o
  -4   8   1       66.90       60.62      1.22 o
  -2   8   1      273.67      279.35      2.65 o
   0   8   1      142.82      162.19      1.83 o
   2   8   1     1768.70     1684.71     14.06 o
   4   8   1       58.78       64.48      1.44 o
   6   8   1     1326.77     1302.09     13.07 o
   8   8   1      384.29      385.73      4.70 o
  10   8   1      632.81      650.34      8.34 o
  12   8   1      100.96       99.84      2.23 o
  14   8   1        0.30        0.44      1.57 o
 -13   9   1        8.62       10.45      1.72 o
 -11   9   1      209.12      225.65      4.46 o
  -9   9   1        1.13        0.51      0.84 o
  -7   9   1      343.20      353.58      4.20 o
  -5   9   1        3.03        1.40      0.59 o
  -3   9   1      244.87      217.98      2.40 o
  -1   9   1      767.35      772.93      6.79 o
   1   9   1      539.15      496.77      4.63 o
   3   9   1        7.19        5.56      0.60 o
   5   9   1     2723.26     2620.57     25.43 o
   7   9   1      224.17      213.76      2.98 o
   9   9   1      334.78      325.50      4.83 o
  11   9   1       32.16       31.52      1.70 o
  13   9   1      127.75      139.39      4.50 o
 -12  10   1      349.79      387.61     12.60 o
 -10  10   1      472.13      480.81      7.86 o
  -8  10   1      413.77      421.37      5.58 o
  -6  10   1        0.00       -0.09      0.62 o
  -4  10   1      845.74      810.53      7.84 o
  -2  10   1       65.64       60.21      1.60 o
   0  10   1       76.50       72.19      1.22 o
   2  10   1        0.00        0.52      0.51 o
   4  10   1      323.53      312.38      3.61 o
   6  10   1        0.86        2.41      1.12 o
   8  10   1      154.27      154.09      2.89 o
  10  10   1      160.28      165.83      3.22 o
 -11  11   1      163.30      172.67      7.48 o
  -9  11   1       18.52       19.50      1.61 o
  -7  11   1       86.73       87.00      2.67 o
  -5  11   1      489.65      473.96      8.05 o
  -3  11   1      458.07      447.23      4.98 o
  -1  11   1      565.20      538.68      5.29 o
   1  11   1      310.57      290.45      2.95 o
   3  11   1       23.99       25.07      0.91 o
   5  11   1        0.02       -0.21      0.82 o
   7  11   1        5.62        6.62      1.03 o
   9  11   1        8.78        8.22      1.16 o
  -8  12   1      129.91      135.48      3.60 o
  -6  12   1       58.91       61.49      2.12 o
  -4  12   1        2.21        3.36      0.97 o
  -2  12   1      696.65      683.24      7.15 o
   0  12   1     1873.09     1824.93     14.75 o
   2  12   1      157.36      146.36      2.20 o
   4  12   1      107.82      112.46      2.71 o
   6  12   1      829.30      825.12     12.30 o
   8  12   1      233.94      246.76      5.13 o
  -7  13   1       28.35       29.66      1.98 o
  -5  13   1        3.78        3.99      1.16 o
  -3  13   1       69.07       66.54      1.72 o
  -1  13   1        0.01        0.96      0.72 o
   1  13   1       50.70       48.93      1.34 o
   3  13   1       83.52       87.33      1.97 o
   5  13   1      182.11      181.02      4.19 o
   7  13   1        5.12        8.00      1.88 o
   9  13   1        1.42        2.71      2.50 o
  -6  14   1      307.92      338.26     10.83 o
  -4  14   1        5.90        4.33      1.29 o
  -2  14   1       51.51       54.21      1.76 o
   0  14   1      592.04      607.04      5.75 o
   2  14   1      211.42      209.82      2.94 o
   4  14   1       63.78       70.63      2.48 o
   6  14   1       26.02       33.84      3.92 o
  -3  15   1      262.04      273.84      5.39 o
  -1  15   1       99.17      102.33      2.41 o
   1  15   1       23.09       24.71      1.44 o
   3  15   1       15.97       19.96      2.90 o
 -16   0   2      205.59      200.72      5.04 o
 -14   0   2       72.22       68.26      2.78 o
 -12   0   2       35.67       35.96      2.02 o
 -10   0   2      218.36      205.13      4.77 o
  -8   0   2      325.44      321.57      5.72 o
  -6   0   2      159.81      179.89      3.35 o
  -4   0   2      143.07      118.13      1.95 o
  -2   0   2       49.14       57.91      0.99 o
   0   0   2     1193.68     1340.39     17.36 o
   2   0   2     3771.12     3947.52     49.44 o
   4   0   2     1614.58     1753.64     38.91 o
   6   0   2      600.82      680.20      8.66 o
   8   0   2      562.95      535.73      8.76 o
  10   0   2      330.57      319.62      5.96 o
  12   0   2      852.87      805.61     13.34 o
  14   0   2      450.61      422.58     11.85 o
 -15   1   2       38.67       33.54      1.64 o
 -13   1   2        0.94        1.00      0.79 o
 -11   1   2      375.39      318.64      3.76 o
  -9   1   2       63.83       71.52      1.16 o
  -7   1   2       99.88      125.43      1.59 o
  -5   1   2     3115.56     3515.88     35.26 o
  -3   1   2      642.86      604.62      4.82 o
  -1   1   2     3237.24     3443.55     25.77 o
   1   1   2        0.24       -0.42      0.42 o
   3   1   2     1021.31     1022.88      8.41 o
   5   1   2     1178.75     1233.74     10.83 o
   7   1   2      369.32      388.84      4.10 o
   9   1   2      934.99      849.14      9.53 o
  11   1   2      467.13      449.93      6.54 o
  13   1   2       91.37       89.09      2.45 o
  15   1   2      117.78      119.21      3.95 o
 -16   2   2       49.80       55.18      2.35 o
 -14   2   2       28.22       23.19      1.31 o
 -12   2   2     4529.25     4352.79     59.04 o
 -10   2   2     3278.10     3020.53     32.78 o
  -8   2   2        0.11        0.39      0.50 o
  -6   2   2    10342.49    11058.55    157.07 o
  -4   2   2    15390.36    16732.10    588.71 o
  -2   2   2       39.91       46.01      0.59 o
   0   2   2     8278.91     8914.60     77.22 o
   2   2   2     9604.26    10349.99    110.27 o
   4   2   2     1288.63     1186.26     16.01 o
   6   2   2     2380.21     2314.17     21.84 o
   8   2   2       14.30       19.95      0.82 o
  10   2   2      145.76      132.94      2.51 o
  12   2   2     1572.18     1497.46     19.13 o
  14   2   2      693.74      685.56     12.25 o
 -15   3   2        0.62        0.01      1.14 o
 -13   3   2      665.55      675.48      8.31 o
 -11   3   2     1913.42     1958.39     25.10 o
  -9   3   2      116.09      112.58      2.00 o
  -7   3   2     4438.27     4612.63     50.63 o
  -5   3   2     3315.08     3335.09     27.79 o
  -1   3   2      318.40      298.76      2.17 o
   3   3   2     8731.89     8621.73     91.81 o
   7   3   2     1964.08     1902.45     18.02 o
   9   3   2        0.65        5.70      0.98 o
  11   3   2       50.22       51.09      1.87 o
  13   3   2      691.88      697.37      9.88 o
 -16   4   2      528.31      533.07     14.58 o
 -14   4   2       17.67       19.80      1.82 o
 -12   4   2     2000.43     1903.77     19.04 o
 -10   4   2      699.22      641.44      6.90 o
  -8   4   2        0.85        1.15      0.50 o
  -6   4   2       26.50       30.22      1.22 o
  -4   4   2     1482.03     1585.18     13.25 o
  -2   4   2    16797.79    16323.90    133.49 o
   0   4   2       94.26      120.82      1.35 o
   2   4   2     3178.71     3796.67     43.26 o
   4   4   2     9644.39     9455.73     92.15 o
   6   4   2     6156.38     6191.58     66.97 o
   8   4   2     1647.26     1502.79     18.76 o
  10   4   2      101.75       94.68      2.34 o
  12   4   2     2395.24     2351.01     29.29 o
  14   4   2      391.06      405.34      6.60 o
 -15   5   2      204.35      213.36      4.41 o
 -13   5   2        0.71        2.27      1.01 o
 -11   5   2      921.11      881.07     10.48 o
  -9   5   2     1439.72     1406.60     15.91 o
  -7   5   2       77.41       78.70      1.30 o
  -5   5   2     2094.84     2243.94     20.38 o
  -3   5   2     2861.28     2992.41     30.17 o
  -1   5   2      189.04      234.20      1.81 o
   1   5   2     3619.11     3824.37     30.85 o
   3   5   2     5620.89     5615.59     90.09 o
   5   5   2      653.78      645.38      6.65 o
   7   5   2       29.33       26.69      0.93 o
   9   5   2     1423.83     1393.58     15.53 o
  11   5   2        1.94        2.25      0.87 o
  13   5   2        0.73        2.63      1.01 o
 -14   6   2        1.83        2.49      1.32 o
 -12   6   2        0.83        1.48      0.95 o
 -10   6   2      824.37      803.80      9.63 o
  -8   6   2       51.78       58.54      1.18 o
  -6   6   2     2338.40     2294.82     22.51 o
  -4   6   2     1171.32     1170.85     10.86 o
  -2   6   2      404.56      370.72      3.10 o
   0   6   2     6713.62     6593.26     59.27 o
   2   6   2       23.43       36.22      0.78 o
   4   6   2      390.67      400.90      4.92 o
   6   6   2     3356.97     3260.16     41.20 o
   8   6   2      782.62      760.47      9.04 o
  10   6   2        0.01        0.34      0.84 o
  12   6   2      375.69      381.46      5.42 o
  14   6   2       13.06       15.92      1.39 o
 -15   7   2       34.48       36.55      3.75 o
 -13   7   2        3.82        3.32      1.09 o
 -11   7   2      328.20      345.54      4.90 o
  -9   7   2     1215.91     1211.91     13.96 o
  -7   7   2      423.72      434.30      4.68 o
  -5   7   2      402.02      408.85      4.22 o
  -3   7   2     1839.75     1852.26     15.87 o
  -1   7   2      146.22      161.18      2.96 o
   1   7   2      903.57      912.20      7.11 o
   3   7   2      606.92      635.84      6.33 o
   5   7   2      616.33      593.28     11.14 o
   7   7   2     1620.62     1602.87     17.98 o
   9   7   2        3.87        5.34      1.08 o
  11   7   2      149.20      144.99      2.60 o
  13   7   2      270.08      282.10      4.10 o
 -14   8   2        0.05        0.41      1.41 o
 -12   8   2        6.80        6.95      1.23 o
 -10   8   2      246.49      248.02      4.35 o
  -8   8   2      231.66      238.60      3.57 o
  -6   8   2       18.54       16.35      0.79 o
  -4   8   2        3.13        1.58      0.50 o
  -2   8   2      537.83      558.76      4.61 o
   0   8   2       30.09       29.33      0.73 o
   2   8   2      613.04      613.56      5.01 o
   4   8   2      677.70      652.81      7.58 o
   6   8   2     1770.19     1741.03     17.26 o
   8   8   2       13.31       16.66      0.97 o
  10   8   2       29.37       26.89      1.27 o
  12   8   2      597.59      620.78      7.31 o
 -13   9   2      230.80      241.40      5.84 o
 -11   9   2     1602.12     1587.34     21.12 o
  -9   9   2      533.62      535.08      6.90 o
  -7   9   2      128.92      123.33      2.58 o
  -5   9   2     3941.38     3805.62     34.73 o
  -3   9   2     4322.07     4153.34     33.84 o
  -1   9   2        6.45        7.08      0.60 o
   1   9   2       35.51       47.89      1.07 o
   3   9   2     1758.73     1729.17     13.54 o
   5   9   2     1479.33     1433.36     14.40 o
   7   9   2      204.68      208.02      3.56 o
   9   9   2       41.53       42.82      2.07 o
  11   9   2        1.82        2.69      1.08 o
 -12  10   2     2157.99     2342.86     57.06 o
 -10  10   2      826.13      847.03     19.80 o
  -8  10   2      842.22      831.35      9.80 o
  -6  10   2       22.28       20.00      0.93 o
  -4  10   2     3520.83     3454.77     30.72 o
  -2  10   2     2893.13     2812.57     25.74 o
   0  10   2       67.09       64.78      1.72 o
   2  10   2        6.77       15.76      2.31 o
   4  10   2     2086.16     2064.85     18.45 o
   6  10   2     2964.65     2962.99     28.90 o
   8  10   2       94.39       94.70      3.14 o
  10  10   2        8.61        8.63      1.17 o
 -11  11   2       10.30       12.20      2.37 o
  -9  11   2      387.67      401.94      8.56 o
  -7  11   2      207.55      204.28      3.67 o
  -5  11   2       58.43       59.30      1.66 o
  -3  11   2      519.30      516.08      5.57 o
  -1  11   2      308.97      310.37      3.44 o
   1  11   2      301.37      290.94      3.18 o
   3  11   2      221.42      222.05      2.47 o
   5  11   2      703.67      701.12      7.73 o
   7  11   2       88.49       91.30      2.30 o
   9  11   2       91.73       88.87      2.40 o
  11  11   2       81.45       84.67      3.36 o
  -8  12   2       12.46        8.83      3.12 o
  -6  12   2       70.44       69.18      2.19 o
  -4  12   2      179.19      170.42      2.89 o
  -2  12   2        6.70        6.78      0.86 o
   0  12   2        1.39        1.36      0.70 o
   2  12   2       62.32       63.30      1.32 o
   4  12   2       45.35       43.00      1.50 o
   6  12   2        2.23        3.13      0.97 o
   8  12   2      292.07      289.89      5.76 o
  10  12   2       71.73       83.52      5.33 o
  -7  13   2       60.32       60.47      2.79 o
  -5  13   2       36.67       35.46      1.82 o
  -3  13   2      141.25      134.88      2.62 o
  -1  13   2      146.50      141.64      2.07 o
   1  13   2      532.09      524.09      5.02 o
   3  13   2       31.25       31.63      1.57 o
   5  13   2        5.01        6.08      2.36 o
   7  13   2       18.10       23.29      3.28 o
  -6  14   2        0.65       -0.31      2.43 o
  -4  14   2      631.02      629.31      8.67 o
  -2  14   2      229.73      220.80      2.79 o
   0  14   2      162.14      149.19      2.43 o
   2  14   2      138.92      134.91      2.32 o
   4  14   2       50.33       50.55      2.18 o
  -3  15   2       77.35       87.28      3.58 o
  -1  15   2        3.28        3.68      1.24 o
   1  15   2      158.35      164.56      4.24 o
   3  15   2       96.13       95.76      5.29 o
 -17   1   3        2.73        2.83      2.15 o
 -15   1   3       92.79       88.94      2.31 o
 -13   1   3       64.72       66.90      2.13 o
 -11   1   3       93.63       89.13      2.04 o
  -9   1   3       30.14       25.08      0.72 o
  -7   1   3     1941.38     1945.29     45.57 o
  -5   1   3     1014.59      977.50     11.51 o
  -3   1   3       34.25       48.70      1.11 o
  -1   1   3       12.43       10.26      0.37 o
   1   1   3       31.01       25.28      0.41 o
   3   1   3     2365.00     2221.53     31.38 o
   5   1   3        8.63       19.45      0.79 o
   7   1   3      391.64      383.65      5.38 o
   9   1   3      222.03      201.61      2.89 o
  11   1   3      212.04      217.30      3.21 o
  13   1   3      307.42      308.18      6.56 o
 -16   2   3       92.33       96.14      2.88 o
 -14   2   3      107.68      110.17      2.80 o
 -12   2   3      257.11      260.75      5.56 o
 -10   2   3      112.37      119.83      2.13 o
  -8   2   3       29.96       30.51      1.40 o
  -6   2   3      888.92     1001.69     11.28 o
  -4   2   3      154.00      224.53      1.82 o
  -2   2   3     5099.37     5313.86     36.34 o
   0   2   3      544.91      475.97      3.35 o
   2   2   3     1432.33     1778.04     15.63 o
   4   2   3     1403.14     1354.51     13.21 o
   6   2   3     2314.77     2369.47     24.96 o
   8   2   3        8.23        6.09      0.76 o
  10   2   3       39.64       37.28      1.88 o
  12   2   3      736.07      721.55     10.00 o
  14   2   3      244.56      246.40      5.85 o
 -15   3   3      100.85      104.79      2.80 o
 -13   3   3        0.00        1.19      1.59 o
 -11   3   3     4719.87     4428.38     47.86 o
  -9   3   3      770.19      717.44      8.38 o
  -7   3   3      268.37      232.29      2.75 o
  -5   3   3    12495.99    13749.20    149.34 o
  -3   3   3     7667.81     8327.15     55.93 o
  -1   3   3      146.83      182.52      1.60 o
   1   3   3    12188.11    13827.49    147.34 o
   3   3   3     2382.03     2700.07     53.55 o
   5   3   3      724.58      785.99      8.81 o
   7   3   3     1512.29     1423.91     15.31 o
   9   3   3      680.07      651.58      7.52 o
  11   3   3      473.38      472.70      6.97 o
  13   3   3       34.13       31.56      2.65 o
 -16   4   3        0.14       -0.67      1.53 o
 -14   4   3      438.84      427.04      6.67 o
 -12   4   3     1803.31     1715.81     19.34 o
 -10   4   3     6198.55     5685.11     55.20 o
  -6   4   3      126.12      136.32      1.84 o
  -4   4   3     7968.95     8614.12     67.36 o
  -2   4   3     1619.93     1881.76     13.55 o
   0   4   3     4755.39     4579.31     37.78 o
   2   4   3     7988.77     8622.51     75.01 o
   4   4   3       92.65       86.13      1.38 o
   6   4   3        5.26       19.66      1.92 o
   8   4   3     1242.99     1241.46     15.74 o
  10   4   3       24.79       17.15      1.21 o
  12   4   3       55.84       62.64      2.20 o
  14   4   3      289.34      270.46      6.24 o
 -15   5   3      200.73      210.00      5.33 o
 -13   5   3      224.40      223.60      4.07 o
 -11   5   3        7.15        6.15      0.85 o
  -9   5   3      190.29      173.38      2.73 o
  -7   5   3       61.76       62.50      1.83 o
  -5   5   3     1065.13     1138.89     10.56 o
  -3   5   3     1372.31     1435.43     12.13 o
  -1   5   3      305.52      283.73      2.65 o
   1   5   3      210.82      290.55      2.62 o
   3   5   3        2.25       -0.26      0.37 o
   5   5   3     2810.23     2762.69     26.63 o
   7   5   3     2233.96     2190.89     21.38 o
   9   5   3      251.90      245.45      3.66 o
  11   5   3       61.97       65.16      1.90 o
  13   5   3      137.32      145.05      2.97 o
 -14   6   3       21.16       21.12      2.45 o
 -12   6   3       43.52       40.20      1.78 o
 -10   6   3       68.05       70.87      1.90 o
  -8   6   3      677.85      710.57      8.41 o
  -6   6   3      991.65      909.69      8.59 o
  -4   6   3        0.91        2.03      0.47 o
  -2   6   3      112.69      133.90      1.42 o
   0   6   3      440.64      458.98      4.43 o
   2   6   3     3179.33     3242.99     27.57 o
   4   6   3      222.96      210.98      2.25 o
   6   6   3     1443.31     1372.97     14.02 o
   8   6   3      217.40      198.03      2.77 o
  10   6   3      425.32      420.84      5.65 o
  12   6   3       65.62       69.00      2.09 o
  14   6   3      165.65      181.27      4.08 o
 -15   7   3        4.98        3.87      2.34 o
 -13   7   3        6.74        7.04      1.23 o
 -11   7   3      485.75      488.77      7.42 o
  -9   7   3      386.77      396.11      5.21 o
  -7   7   3       81.47       72.71      1.45 o
  -5   7   3      744.75      657.31      6.40 o
  -3   7   3      230.99      218.23      2.21 o
  -1   7   3      232.94      235.80      2.40 o
   1   7   3     2180.78     2150.21     17.14 o
   3   7   3      141.56      138.44      2.22 o
   5   7   3       85.62       80.73      2.41 o
   7   7   3      272.60      273.81      3.45 o
   9   7   3      287.60      297.72      3.83 o
  11   7   3        1.70        0.55      1.01 o
  13   7   3       13.73       15.17      1.36 o
 -14   8   3      172.53      183.00      4.91 o
 -12   8   3      123.35      130.54      3.15 o
 -10   8   3       11.05        9.53      1.11 o
  -8   8   3       94.24       95.36      1.84 o
  -6   8   3      185.68      193.01      2.40 o
  -4   8   3        2.79        6.34      0.53 o
  -2   8   3      102.32       99.00      1.41 o
   0   8   3       34.66       26.60      0.67 o
   2   8   3      240.78      237.40      2.38 o
   4   8   3      847.95      829.81      8.40 o
   6   8   3       15.38       16.18      1.03 o
   8   8   3      153.67      158.90      2.79 o
  10   8   3      182.74      180.04      3.23 o
  12   8   3       50.64       51.51      2.07 o
 -13   9   3        0.17        0.45      2.12 o
 -11   9   3       28.52       30.06      1.81 o
  -9   9   3        0.15        0.31      0.72 o
  -7   9   3       17.33       17.03      1.11 o
  -5   9   3       71.59       70.78      1.33 o
  -3   9   3       99.97       96.14      1.35 o
  -1   9   3       66.03       58.13      1.14 o
   1   9   3      361.22      317.83      3.26 o
   3   9   3       34.46       28.87      0.95 o
   5   9   3      281.56      263.65      3.47 o
   7   9   3        8.30        9.86      0.81 o
   9   9   3       22.03       23.93      1.40 o
  11   9   3       87.39       86.76      3.01 o
 -12  10   3      190.02      195.80      8.00 o
 -10  10   3       96.59      103.86      3.29 o
  -8  10   3       30.13       28.20      1.50 o
  -6  10   3      508.74      489.08      7.04 o
  -4  10   3     1474.41     1417.45     16.83 o
  -2  10   3        0.64        1.33      0.67 o
   0  10   3        2.62        3.30      0.55 o
   2  10   3      367.09      364.68      3.71 o
   4  10   3       17.87       14.88      0.93 o
   6  10   3       40.55       44.06      1.70 o
   8  10   3      193.33      200.65      3.53 o
  10  10   3       12.33       14.34      1.88 o
 -11  11   3      106.35      101.78      5.78 o
  -9  11   3       48.68       48.73      2.87 o
  -7  11   3       51.85       52.41      1.89 o
  -5  11   3      397.01      374.48      5.10 o
  -3  11   3     1280.64     1270.39     12.23 o
  -1  11   3      377.09      370.27      3.91 o
   1  11   3      117.97      118.57      1.82 o
   3  11   3        0.03        0.26      0.69 o
   5  11   3      368.52      367.01      4.64 o
   7  11   3      186.23      185.84      3.36 o
   9  11   3        6.46        9.03      1.24 o
 -10  12   3      106.68      107.96      7.29 o
  -8  12   3      121.72      115.57      3.35 o
  -6  12   3       31.01       31.17      1.70 o
  -4  12   3      194.54      194.66      3.13 o
  -2  12   3      219.60      209.73      2.69 o
   0  12   3       34.94       34.62      1.09 o
   2  12   3      960.49      941.29      8.59 o
   4  12   3       11.14       10.01      1.02 o
   6  12   3        0.60        0.28      0.98 o
   8  12   3      184.20      199.31      4.91 o
  -7  13   3      642.35      664.45     11.54 o
  -5  13   3       46.77       49.79      1.97 o
  -3  13   3       15.81       14.71      1.14 o
  -1  13   3       74.21       68.56      1.58 o
   1  13   3      100.42       98.77      1.90 o
   3  13   3      189.09      201.40      3.82 o
   5  13   3       15.16       16.81      1.42 o
   7  13   3      270.32      274.90      9.72 o
  -6  14   3       77.25       82.69      5.05 o
  -4  14   3        0.43        0.28      1.17 o
  -2  14   3      132.52      133.79      2.49 o
   0  14   3      526.39      529.10      6.14 o
   2  14   3      272.58      271.69      4.18 o
   4  14   3       83.91       91.16      3.70 o
  -3  15   3       85.34       97.15      3.74 o
  -1  15   3      255.59      259.01      5.92 o
   3  15   3      138.11      134.63      6.35 o
 -16   0   4     1750.47     1787.90     28.44 o
 -14   0   4     2693.74     2695.89     41.28 o
 -12   0   4       22.11       18.97      2.01 o
 -10   0   4      318.99      317.89     11.65 o
  -8   0   4     6542.48     6756.61    165.79 o
  -4   0   4        4.10       17.78      0.61 o
   0   0   4     9489.13     9838.00     84.98 o
   4   0   4     1007.88      982.77     14.88 o
   6   0   4      972.17     1046.40     16.01 o
   8   0   4       59.38       65.91      2.12 o
  10   0   4     2613.43     2596.48     55.24 o
  12   0   4     1538.10     1513.11     33.79 o
  14   0   4       15.50       15.39      2.74 o
 -17   1   4        1.40        2.97      2.19 o
 -15   1   4      538.64      512.42      6.82 o
 -13   1   4      262.28      228.09      4.15 o
 -11   1   4       47.08       45.99      1.53 o
  -9   1   4     1260.05     1357.85     31.66 o
  -7   1   4     4842.82     5306.61     53.18 o
  -5   1   4    10430.88    10713.93     97.61 o
  -3   1   4     2620.66     2764.06     19.06 o
  -1   1   4      996.20     1140.89      7.47 o
   3   1   4    13188.24    13874.88    147.14 o
   5   1   4      750.20      756.67     12.24 o
   7   1   4      626.33      602.97      6.84 o
   9   1   4     7092.57     6889.53     72.46 o
  11   1   4      480.05      467.39      6.98 o
  13   1   4      343.26      346.76      7.17 o
 -16   2   4        8.75        9.12      1.21 o
 -14   2   4      173.13      184.10      3.81 o
 -12   2   4       14.65       19.03      1.06 o
 -10   2   4     1146.72     1105.48     14.68 o
  -8   2   4       18.07       20.35      1.08 o
  -6   2   4      257.26      246.41      2.40 o
  -4   2   4     5846.14     6678.07     81.41 o
  -2   2   4       21.92       15.62      0.33 o
   0   2   4      341.68      306.09      2.39 o
   2   2   4    12002.11    13515.42    166.46 o
   4   2   4      307.27      298.75      3.68 o
   6   2   4     2316.80     2303.44     24.33 o
   8   2   4      771.79      717.62      8.12 o
  10   2   4      292.26      290.10      4.67 o
  12   2   4      214.62      211.72      3.94 o
  14   2   4       53.36       47.19      2.78 o
 -15   3   4       10.50       13.66      1.64 o
 -13   3   4        0.92        0.97      0.99 o
 -11   3   4      473.42      456.81      5.83 o
  -9   3   4      708.48      681.23      7.16 o
  -7   3   4      898.79      959.20     10.92 o
  -5   3   4       12.68        9.11      0.63 o
  -3   3   4     5854.32     6424.26     85.95 o
  -1   3   4      439.11      432.09      4.26 o
   1   3   4        3.11        2.46      0.46 o
   3   3   4     6042.34     6190.72     77.49 o
   5   3   4       26.71       33.76      1.03 o
   7   3   4      467.17      453.63      6.33 o
   9   3   4       87.80       89.02      3.84 o
  11   3   4       35.80       36.72      1.70 o
  13   3   4       63.52       60.02      3.12 o
 -16   4   4      181.96      182.40      5.00 o
 -14   4   4        2.76        2.33      1.38 o
 -12   4   4      492.14      478.72      6.19 o
 -10   4   4        0.92        0.25      0.63 o
  -8   4   4      807.43      773.08      7.98 o
  -6   4   4     3416.35     3677.87     36.39 o
  -4   4   4     5756.36     6021.38     65.45 o
  -2   4   4     1137.34     1349.89     11.08 o
   0   4   4      139.98      161.90      1.65 o
   2   4   4     2009.79     2094.66     19.88 o
   4   4   4        0.01        1.53      0.64 o
   6   4   4      687.18      645.11      7.51 o
   8   4   4      756.74      704.62      9.45 o
  10   4   4       38.68       36.75      1.67 o
  12   4   4       29.15       30.59      1.71 o
  14   4   4      213.17      221.40      7.76 o
 -15   5   4      631.26      640.66     11.74 o
 -13   5   4       65.13       64.16      1.85 o
 -11   5   4      646.58      600.78      8.64 o
  -9   5   4      967.43     1031.15     11.82 o
  -7   5   4     1516.77     1471.37     14.74 o
  -5   5   4     1741.00     1923.80     15.04 o
  -3   5   4       26.33       28.06      0.85 o
  -1   5   4     1836.44     1911.03     16.79 o
   1   5   4      159.54      217.91      2.77 o
   3   5   4      106.42       71.22      2.21 o
   5   5   4       25.26       30.97      1.51 o
   7   5   4      160.09      135.88      2.13 o
   9   5   4      520.69      530.21      6.69 o
  11   5   4      348.97      344.73      4.96 o
  13   5   4      296.23      308.94      4.80 o
 -14   6   4      267.93      271.67      7.78 o
 -12   6   4      390.63      361.65      5.87 o
 -10   6   4      109.85      128.37      2.31 o
  -8   6   4     1497.83     1477.01     14.90 o
  -6   6   4    11881.47    11991.20    122.36 o
  -4   6   4       27.37       22.71      0.91 o
  -2   6   4     2265.67     2367.58     20.79 o
   0   6   4    12856.55    12769.29    111.87 o
   2   6   4    13763.38    14029.51    132.93 o
   4   6   4       14.55       15.55      1.02 o
   6   6   4       33.50       39.42      1.15 o
   8   6   4      519.94      503.79      5.72 o
  10   6   4     1042.59     1024.91     11.98 o
  12   6   4      293.54      293.98      6.16 o
 -15   7   4     3323.47     3496.76     74.34 o
 -13   7   4      269.07      275.62      5.00 o
 -11   7   4      825.55      788.05     11.08 o
  -9   7   4      349.71      333.08      4.50 o
  -7   7   4     3384.63     3233.13     30.40 o
  -5   7   4     2624.57     2651.51     37.76 o
  -3   7   4       80.43       89.04      1.59 o
  -1   7   4      890.41      908.10      8.32 o
   1   7   4     1888.62     1780.76     18.75 o
   3   7   4     5275.63     5259.32     45.38 o
   5   7   4       65.79       59.62      1.71 o
   7   7   4      169.55      167.17      5.52 o
   9   7   4     2005.23     1995.56     19.84 o
  11   7   4      927.49      927.89     13.70 o
  13   7   4       43.70       45.54      2.87 o
 -14   8   4        3.89        4.01      2.12 o
 -12   8   4      849.29      887.39     12.51 o
 -10   8   4      602.16      632.56      9.67 o
  -8   8   4       40.84       43.31      1.18 o
  -6   8   4     2020.76     1955.73     19.62 o
  -4   8   4     2494.31     2398.06     24.70 o
  -2   8   4      336.89      332.56      3.26 o
   0   8   4     3960.68     3969.96     34.58 o
   2   8   4     3628.19     3543.69     30.51 o
   4   8   4      112.16      109.59      1.77 o
   6   8   4      518.26      526.88      6.47 o
   8   8   4     1299.65     1296.23     13.00 o
  10   8   4      272.00      267.44      5.03 o
  12   8   4       37.52       38.88      2.83 o
 -13   9   4        9.97       10.34      2.45 o
 -11   9   4       34.61       29.75      2.30 o
  -9   9   4        9.78        9.18      1.54 o
  -7   9   4       74.35       74.02      1.90 o
  -5   9   4     1009.93      962.75     10.36 o
  -3   9   4       27.37       25.51      1.14 o
  -1   9   4        5.78        5.91      0.57 o
   1   9   4     1318.51     1297.79     11.10 o
   3   9   4      130.99      134.20      2.06 o
   5   9   4      152.48      141.85      2.58 o
   7   9   4      188.38      183.63      3.15 o
   9   9   4      450.79      443.35      6.93 o
  11   9   4        8.94       11.99      1.72 o
  13   9   4       38.91       39.76      5.03 o
 -12  10   4        1.12        0.63      1.53 o
 -10  10   4      157.69      160.15      5.97 o
  -8  10   4       13.64       14.16      1.39 o
  -6  10   4      101.96      101.81      2.28 o
  -4  10   4       37.69       33.18      1.33 o
  -2  10   4      117.79      108.57      1.79 o
   0  10   4       29.99       34.82      0.99 o
   2  10   4       93.97       81.07      1.53 o
   4  10   4        7.12        7.75      0.87 o
   6  10   4       70.82       73.45      1.81 o
   8  10   4        7.04        8.83      1.14 o
  10  10   4       41.34       38.84      1.93 o
 -11  11   4       17.63       20.32      3.07 o
  -9  11   4       18.54       19.50      2.06 o
  -7  11   4       97.51       91.21      2.79 o
  -5  11   4      944.07      932.34     11.45 o
  -3  11   4        0.09        0.26      0.77 o
  -1  11   4      664.52      661.89      5.75 o
   1  11   4      769.85      742.19      6.85 o
   3  11   4     1064.19     1024.20      9.87 o
   5  11   4      135.80      141.06      2.54 o
   7  11   4       29.98       31.94      2.12 o
   9  11   4      300.66      317.25      6.71 o
  -8  12   4      608.35      602.26     11.95 o
  -6  12   4      124.93      132.63      2.92 o
  -4  12   4      192.69      175.53      2.93 o
  -2  12   4      130.88      126.70      1.99 o
   0  12   4     1389.41     1374.26     11.15 o
   2  12   4      368.43      371.28      4.68 o
   4  12   4        0.43        1.34      0.87 o
   6  12   4       26.44       28.41      1.61 o
   8  12   4       31.51       31.82      2.32 o
  -7  13   4     1232.78     1264.36     18.07 o
  -5  13   4     1213.70     1193.35     14.64 o
  -3  13   4       34.78       34.03      1.39 o
  -1  13   4       46.35       42.21      1.68 o
   1  13   4      578.73      578.68      6.73 o
   3  13   4      519.41      523.02      6.32 o
   5  13   4        0.24        0.09      1.17 o
  -8  14   4      106.28      106.00      7.03 o
  -6  14   4       74.19       89.08      4.98 o
  -4  14   4       17.15       18.19      1.46 o
  -2  14   4       16.70       16.06      1.28 o
   0  14   4       76.64       80.50      2.07 o
   2  14   4      203.49      205.79      3.62 o
   4  14   4       20.14       18.48      3.00 o
  -1  15   4       42.39       42.57      3.04 o
 -17   1   5       81.03       83.47      3.38 o
 -15   1   5       11.30       13.77      1.88 o
 -13   1   5      760.02      733.85     12.65 o
 -11   1   5      397.18      388.66      5.87 o
  -9   1   5     2829.19     2853.84     40.44 o
  -7   1   5     1617.55     1711.26     15.26 o
  -5   1   5     4057.23     4220.76     45.94 o
  -3   1   5      561.65      843.76      6.55 o
  -1   1   5       79.32       43.23      0.60 o
   1   1   5      125.54      189.16      2.26 o
   3   1   5        0.16        2.93      1.75 o
   5   1   5      868.89      861.13      9.37 o
   7   1   5      293.18      304.06      3.81 o
   9   1   5        7.55       11.10      1.04 o
  11   1   5      211.27      195.22      4.83 o
  13   1   5       29.73       28.66      2.18 o
 -16   2   5      500.24      508.75      7.96 o
 -14   2   5      176.12      170.12      3.60 o
 -12   2   5       16.76       15.88      1.10 o
 -10   2   5     1761.33     1803.74     23.37 o
  -8   2   5     3998.21     4053.62     40.34 o
  -6   2   5       34.26       46.91      0.80 o
  -4   2   5       50.15       73.28      1.50 o
  -2   2   5     1070.83     1139.94      9.14 o
   0   2   5      226.27      158.45      1.55 o
   2   2   5      523.71      537.07      5.30 o
   4   2   5      416.64      457.94      6.31 o
   6   2   5      169.53      155.29      2.20 o
   8   2   5      100.78       86.50      2.60 o
  10   2   5       32.17       31.14      1.54 o
  12   2   5        9.87        9.97      1.55 o
 -15   3   5       75.85       73.47      2.46 o
 -13   3   5       27.76       29.15      1.61 o
 -11   3   5      461.69      436.79      5.66 o
  -9   3   5       81.20       70.92      1.46 o
  -7   3   5      134.59      127.28      2.08 o
  -5   3   5     1036.22     1148.91     10.60 o
  -3   3   5     2270.89     2423.81     19.30 o
  -1   3   5     1694.19     1995.55     17.53 o
   1   3   5     6041.40     6443.29     48.52 o
   3   3   5      357.24      375.64      6.42 o
   5   3   5        2.21        1.62      0.76 o
   7   3   5     3506.56     3345.29     40.45 o
   9   3   5     2102.38     2028.44     25.16 o
  11   3   5       47.40       50.28      1.95 o
  13   3   5        9.76       10.55      2.40 o
 -16   4   5      154.51      163.05      4.78 o
 -14   4   5       45.50       44.66      1.96 o
 -12   4   5      200.03      177.40      3.00 o
 -10   4   5      212.20      191.15      2.99 o
  -8   4   5        4.23        3.81      0.64 o
  -6   4   5      152.39      182.06      2.36 o
  -4   4   5      531.92      549.63      5.76 o
  -2   4   5     1122.06     1103.79     13.04 o
   0   4   5     5220.71     5615.07     44.60 o
   2   4   5     3034.31     3336.94     31.51 o
   4   4   5       44.78       42.20      1.21 o
   6   4   5      845.10      780.67      8.98 o
   8   4   5     2248.20     2152.42     26.55 o
  10   4   5      173.88      169.65      3.38 o
  12   4   5        1.21        1.53      1.11 o
 -15   5   5     1568.36     1601.07     25.77 o
 -13   5   5        0.06        0.35      0.81 o
 -11   5   5       45.52       40.70      1.69 o
  -9   5   5     1601.08     1526.48     22.94 o
  -7   5   5      798.52      792.99      8.22 o
  -5   5   5     1603.23     1658.36     17.18 o
  -3   5   5     1721.23     1721.69     15.33 o
  -1   5   5      260.13      275.85      2.75 o
   1   5   5      221.50      183.54      1.99 o
   3   5   5     1270.96     1286.81     13.94 o
   5   5   5       51.72       44.55      1.36 o
   7   5   5        0.00        0.16      0.66 o
   9   5   5      449.42      449.57      5.91 o
  11   5   5        0.42        0.41      0.94 o
  13   5   5        9.10        8.37      1.76 o
 -16   6   5      358.80      373.19     10.95 o
 -14   6   5       77.90       76.81      3.11 o
 -12   6   5      107.54      115.12      2.79 o
 -10   6   5      509.15      431.13      6.49 o
  -8   6   5        0.22        1.13      0.55 o
  -6   6   5      533.92      510.12      5.04 o
  -4   6   5      145.88      148.10      1.85 o
  -2   6   5      135.27      158.03      2.07 o
   0   6   5      957.37      971.91     10.63 o
   2   6   5        2.81        2.27      0.48 o
   4   6   5      344.58      318.32      4.67 o
   6   6   5      405.53      409.61      5.31 o
   8   6   5        5.20        6.46      1.03 o
  10   6   5       94.47       96.62      2.31 o
  12   6   5      149.81      159.07      3.19 o
 -15   7   5      234.82      265.06      8.52 o
 -13   7   5      201.11      192.93      3.97 o
 -11   7   5        4.88        3.76      0.95 o
  -9   7   5        0.02        1.69      0.76 o
  -7   7   5       21.94       18.51      0.83 o
  -5   7   5      383.74      371.17      3.77 o
  -3   7   5     1923.10     1919.14     21.61 o
  -1   7   5      232.70      225.42      2.52 o
   1   7   5        3.68        7.08      0.91 o
   3   7   5      476.23      431.99      5.22 o
   5   7   5      416.25      412.33      4.66 o
   7   7   5       46.87       54.03      1.42 o
   9   7   5      391.49      398.03      4.92 o
  11   7   5      214.81      216.50      4.46 o
 -12   8   5      117.18      112.81      3.72 o
 -10   8   5       12.51       13.11      1.19 o
  -8   8   5       18.91       22.88      2.17 o
  -6   8   5     1681.88     1672.58     24.32 o
  -4   8   5        2.10        1.47      0.62 o
  -2   8   5     1824.67     1876.50     16.68 o
   0   8   5      335.92      347.81      5.27 o
   2   8   5     1937.50     1917.21     18.48 o
   4   8   5       59.62       51.60      1.80 o
   6   8   5        0.40        0.17      0.82 o
   8   8   5       62.68       62.19      1.91 o
  10   8   5       87.54       93.92      2.83 o
 -13   9   5       47.67       56.80      4.15 o
 -11   9   5      134.68      128.36      4.07 o
  -9   9   5      294.29      260.52      4.88 o
  -7   9   5      167.62      159.26      2.85 o
  -5   9   5      908.38      853.54     12.64 o
  -3   9   5      178.59      170.50      2.82 o
  -1   9   5     2008.77     1957.50     15.24 o
   1   9   5      520.14      497.22      5.45 o
   3   9   5      984.30      885.44     10.31 o
   5   9   5      117.04      121.08      2.44 o
   7   9   5       39.11       37.07      1.65 o
   9   9   5        1.27        1.90      1.26 o
 -12  10   5       14.80       14.54      2.78 o
 -10  10   5      334.01      338.04     17.52 o
  -8  10   5       55.44       48.07      2.12 o
  -6  10   5        4.21        5.43      0.91 o
  -4  10   5      501.30      457.52      5.50 o
  -2  10   5       12.92       14.53      0.90 o
   0  10   5      128.40      134.51      1.97 o
   2  10   5      974.87      918.14      9.77 o
   4  10   5       78.98       88.00      2.11 o
   6  10   5       13.94       17.74      1.26 o
   8  10   5     1295.45     1354.39     17.71 o
 -11  11   5        6.39        5.92      2.55 o
  -9  11   5       20.50       20.41      1.70 o
  -7  11   5        3.91        3.72      1.20 o
  -5  11   5      273.86      266.44      4.83 o
  -3  11   5       77.97       71.12      1.75 o
  -1  11   5       98.14      100.10      1.69 o
   1  11   5      479.70      475.46      5.65 o
   3  11   5        2.36        1.23      0.86 o
   5  11   5        4.13        4.47      0.96 o
   7  11   5      902.98      950.98     11.61 o
  -8  12   5      640.85      634.36     10.07 o
  -6  12   5       21.91       22.97      1.64 o
  -4  12   5        2.59        3.60      0.86 o
  -2  12   5       53.70       51.76      1.54 o
   0  12   5       69.09       69.44      2.07 o
   2  12   5      129.96      136.08      2.52 o
   4  12   5       49.74       54.64      1.74 o
   6  12   5       36.38       43.40      1.98 o
  -7  13   5       20.30       18.03      1.78 o
  -5  13   5       44.43       49.94      2.40 o
  -3  13   5       63.96       64.71      1.75 o
  -1  13   5        3.19        5.46      1.40 o
   1  13   5       91.85       91.39      2.13 o
   3  13   5      130.00      127.59      2.60 o
   5  13   5       15.51       16.52      1.76 o
  -6  14   5        0.55       -1.89      1.89 o
  -2  14   5       62.94       59.49      2.07 o
   0  14   5        7.66        7.34      1.53 o
   2  14   5      626.97      661.28     14.68 o
   4  14   5      289.69      305.70     10.19 o
 -16   0   6      344.75      340.07      7.37 o
 -14   0   6      110.31      102.82      4.88 o
 -12   0   6       37.73       32.28      2.95 o
 -10   0   6     6259.46     6270.56     96.74 o
  -8   0   6     3710.38     3741.00     47.69 o
  -6   0   6     4440.21     4951.30    122.05 o
  -4   0   6     6742.70     6990.71     90.15 o
  -2   0   6    10631.01    11869.31    135.74 o
   0   0   6    11950.93    12668.70    151.80 o
   2   0   6      541.81      552.98      8.70 o
   4   0   6     9115.82     9306.15    196.34 o
   6   0   6     1909.30     1842.99     27.62 o
   8   0   6     1542.19     1546.59     34.48 o
  10   0   6       90.19      100.53      4.34 o
  12   0   6       49.63       50.67      3.70 o
 -17   1   6       63.87       69.71      4.53 o
 -15   1   6      719.81      731.29     10.58 o
 -13   1   6       82.43       87.52      3.10 o
 -11   1   6       31.14       29.90      2.00 o
  -9   1   6     7172.29     7310.44    105.02 o
  -7   1   6      714.42      685.25      6.05 o
  -5   1   6      623.63      743.19      8.61 o
  -3   1   6     3539.96     3833.55     29.10 o
  -1   1   6       16.35       16.49      0.64 o
   1   1   6      306.94      345.31      4.24 o
   3   1   6     3938.57     4130.35     44.51 o
   5   1   6        6.14        7.15      0.82 o
   7   1   6     2488.54     2436.23     27.12 o
   9   1   6       36.19       38.17      1.52 o
  11   1   6      103.67       98.06      3.23 o
  13   1   6      144.84      151.95      6.08 o
 -16   2   6        6.44        7.84      1.33 o
 -14   2   6       34.45       28.73      2.03 o
 -12   2   6      933.83      952.30     15.84 o
 -10   2   6     1314.19     1309.42     17.30 o
  -8   2   6       44.18       47.24      1.26 o
  -6   2   6       65.20       85.16      1.27 o
  -4   2   6     4316.06     4739.07     38.86 o
  -2   2   6     5750.06     5520.80     42.86 o
   0   2   6     2528.23     2563.73     17.85 o
   2   2   6      120.63      151.28      2.03 o
   4   2   6     1392.64     1374.97     17.45 o
   6   2   6     6325.03     6060.72     73.19 o
   8   2   6     1693.04     1598.86     19.98 o
  10   2   6       28.26       31.43      1.59 o
  12   2   6      164.74      171.12      8.21 o
 -17   3   6      863.13      872.58     21.47 o
 -15   3   6       81.58       77.97      2.57 o
 -13   3   6       82.62       83.26      2.41 o
 -11   3   6     1713.06     1744.10     26.33 o
  -9   3   6     8027.91     8062.68    134.16 o
  -7   3   6       58.69       49.46      1.27 o
  -5   3   6     1807.80     1968.25     30.58 o
  -3   3   6    11144.36    11471.79    107.92 o
  -1   3   6    21010.96    21996.11    317.97 o
   1   3   6       52.69       65.97      0.88 o
   3   3   6      831.02      925.46     11.54 o
   5   3   6     1229.46     1223.25     13.55 o
   7   3   6     2921.86     2863.30     34.83 o
   9   3   6      449.63      444.32      6.53 o
  11   3   6      117.99      112.51      3.53 o
  13   3   6        3.16        1.49      1.96 o
 -16   4   6        1.51        0.97      1.49 o
 -14   4   6      299.53      279.25      5.01 o
 -12   4   6      623.08      633.77      7.90 o
 -10   4   6     1777.40     1780.31     19.83 o
  -8   4   6      726.81      721.65      8.64 o
  -6   4   6       74.70       78.33      1.68 o
  -4   4   6      524.49      501.17      5.06 o
  -2   4   6     5385.14     5261.13     46.37 o
   0   4   6     8736.82     8521.94     67.34 o
   2   4   6     1536.67     1486.19     15.94 o
   4   4   6       70.26       63.17      1.58 o
   6   4   6     5236.65     5062.46     53.85 o
   8   4   6      353.65      356.42      5.46 o
  10   4   6      555.60      541.33      7.87 o
  12   4   6       46.48       49.71      2.58 o
 -15   5   6       56.28       60.20      4.57 o
 -13   5   6        8.25        7.65      1.47 o
 -11   5   6       27.58       19.04      1.31 o
  -9   5   6      377.85      328.57      4.45 o
  -7   5   6       71.43       67.57      1.09 o
  -5   5   6      223.99      220.18      2.39 o
  -3   5   6     1437.88     1516.68     24.39 o
  -1   5   6       55.37       58.34      0.88 o
   1   5   6      231.27      246.18      2.50 o
   3   5   6     2147.68     2144.84     22.81 o
   5   5   6      286.51      282.35      3.43 o
   7   5   6      135.92      128.02      2.16 o
   9   5   6      423.37      415.52      5.62 o
  11   5   6       23.84       24.70      1.39 o
  13   5   6      179.51      199.48      7.08 o
 -16   6   6      894.74      974.52     23.27 o
 -14   6   6      327.26      351.42      7.33 o
 -12   6   6        3.00        2.07      0.95 o
 -10   6   6      183.29      173.22      3.98 o
  -8   6   6      552.33      558.74      6.87 o
  -6   6   6      349.40      354.32      3.62 o
  -4   6   6      853.51      846.58     12.31 o
  -2   6   6      429.30      408.56      5.00 o
   0   6   6       13.04       10.24      0.64 o
   2   6   6      156.47      152.19      2.07 o
   4   6   6       65.80       65.06      1.50 o
   6   6   6      172.40      164.95      2.44 o
   8   6   6        5.56        6.17      0.85 o
  10   6   6      436.05      453.58      6.18 o
  12   6   6       12.75       14.09      3.14 o
 -13   7   6      121.98      130.53      3.19 o
 -11   7   6      195.06      182.74      4.30 o
  -9   7   6      191.56      158.98      2.71 o
  -7   7   6       12.27       13.60      0.65 o
  -5   7   6      386.57      384.07      4.49 o
  -3   7   6     2582.04     2537.69     27.22 o
  -1   7   6        0.03        0.34      0.46 o
   1   7   6      958.57      916.08      9.22 o
   3   7   6       61.43       77.41      1.99 o
   5   7   6      128.64      133.91      2.13 o
   7   7   6      209.03      208.06      2.96 o
   9   7   6       37.33       39.44      2.05 o
  11   7   6        8.59       10.79      1.95 o
 -12   8   6      252.49      238.91      8.35 o
 -10   8   6      471.94      425.61      8.51 o
  -8   8   6      256.21      214.04      4.11 o
  -6   8   6       90.74       92.02      2.19 o
  -4   8   6        7.67        9.05      0.74 o
  -2   8   6      443.40      421.32      5.77 o
   0   8   6      307.36      296.49      3.91 o
   2   8   6      308.09      247.55      3.66 o
   4   8   6        2.35        0.43      0.92 o
   6   8   6      190.91      177.56      3.11 o
   8   8   6      250.65      266.09      4.17 o
  10   8   6      228.94      234.72      4.65 o
 -13   9   6        5.42        5.52      2.22 o
 -11   9   6      164.24      160.67      5.66 o
  -9   9   6      601.83      616.77      9.43 o
  -7   9   6      380.27      352.08      5.90 o
  -5   9   6        9.44        8.67      0.79 o
  -3   9   6     6190.34     6067.09     53.67 o
  -1   9   6     1521.84     1520.32     13.59 o
   1   9   6      208.30      203.46      3.27 o
   3   9   6      150.85      127.52      2.83 o
   5   9   6     1426.88     1385.94     15.63 o
   7   9   6     2002.07     2072.86     22.87 o
   9   9   6      759.08      796.47     11.26 o
 -12  10   6      260.50      264.59      9.49 o
 -10  10   6     3188.49     3164.75     41.54 o
  -8  10   6     1802.92     1757.35     23.79 o
  -6  10   6        6.97        5.41      1.27 o
  -4  10   6       27.12       27.57      1.13 o
  -2  10   6     1491.10     1479.44     13.64 o
   0  10   6     3175.03     3190.50     34.15 o
   2  10   6       81.93       75.63      2.01 o
   4  10   6        3.82        3.98      0.96 o
   6  10   6      713.53      732.31      9.09 o
   8  10   6      171.63      180.36      5.40 o
 -11  11   6        1.38        1.96      2.27 o
  -9  11   6       47.76       52.20      2.32 o
  -7  11   6        0.07       -0.93      1.08 o
  -5  11   6       19.32       16.20      1.43 o
  -3  11   6      391.95      395.45      5.01 o
  -1  11   6      598.38      584.15      6.72 o
   1  11   6       29.84       26.88      1.28 o
   3  11   6       54.10       50.75      1.80 o
   5  11   6      203.65      205.21      3.63 o
   7  11   6      369.81      382.49      6.49 o
  -8  12   6        6.01        5.71      1.40 o
  -6  12   6      362.66      372.44      6.60 o
  -4  12   6        5.56        5.88      0.93 o
  -2  12   6      174.22      176.82      3.47 o
   0  12   6      118.30      118.17      2.39 o
   2  12   6       56.10       53.50      1.72 o
   4  12   6       32.63       33.19      1.55 o
   6  12   6        1.35        2.93      1.82 o
  -7  13   6        4.42        5.51      2.04 o
  -5  13   6       13.99       14.45      1.66 o
  -3  13   6      362.25      368.33      5.77 o
  -1  13   6        1.68        1.44      1.13 o
   1  13   6        5.16        2.98      1.02 o
   3  13   6      416.98      437.67      5.67 o
   5  13   6       13.03        8.69      1.71 o
  -6  14   6        1.35        4.18      2.29 o
  -2  14   6        0.03       -1.20      2.22 o
   0  14   6      259.12      263.29      9.56 o
 -15   1   7      170.92      175.12      4.72 o
 -13   1   7      237.50      240.69      5.51 o
 -11   1   7      184.90      192.77      3.46 o
  -9   1   7     1924.34     1880.74     21.03 o
  -7   1   7      265.49      261.13      3.48 o
  -5   1   7     1231.85     1204.35     11.08 o
  -3   1   7       84.80       89.42      1.25 o
  -1   1   7       27.16       22.52      0.56 o
   1   1   7       31.07       34.59      1.67 o
   3   1   7     1623.70     1695.05     23.56 o
   5   1   7      173.30      161.13      2.31 o
   7   1   7     1144.49     1136.08     14.44 o
   9   1   7      185.92      168.19      4.10 o
  11   1   7       39.03       34.72      2.28 o
 -16   2   7      106.46      107.56      3.09 o
 -14   2   7       20.25       20.06      2.62 o
 -12   2   7        9.68        9.08      1.37 o
 -10   2   7     4040.30     4089.12     51.25 o
  -8   2   7     4553.96     4700.35     53.75 o
  -6   2   7       24.26       23.78      0.81 o
  -4   2   7      336.25      347.67      3.60 o
  -2   2   7     5421.19     5475.37     52.78 o
   0   2   7     1537.40     1568.86     11.63 o
   2   2   7     1318.46     1414.93     17.30 o
   4   2   7     1349.74     1340.81     21.24 o
   6   2   7        0.14        0.34      0.75 o
   8   2   7        8.26       11.26      1.41 o
  10   2   7      243.97      248.55      5.44 o
  12   2   7        1.35        0.75      1.36 o
 -15   3   7      110.98      113.04      3.04 o
 -13   3   7        2.96        4.00      1.33 o
 -11   3   7      203.45      204.27      3.78 o
  -9   3   7       18.88       22.63      1.61 o
  -7   3   7       28.58       23.45      0.83 o
  -5   3   7       84.76       77.17      1.25 o
  -3   3   7       15.05       15.53      0.85 o
  -1   3   7        0.45        3.65      0.49 o
   1   3   7       25.76       25.71      0.67 o
   3   3   7        4.26        5.17      0.71 o
   5   3   7       31.27       33.58      1.63 o
   7   3   7      314.33      305.14      4.75 o
   9   3   7      228.27      208.59      3.79 o
  11   3   7        8.47        9.20      2.02 o
 -16   4   7       18.11       15.65      2.64 o
 -14   4   7       28.25       24.80      1.60 o
 -12   4   7      116.06      110.68      2.33 o
 -10   4   7        0.70        2.10      0.91 o
  -8   4   7      252.24      235.38      3.98 o
  -6   4   7        8.85       11.44      1.56 o
  -4   4   7      980.03     1017.52      8.94 o
  -2   4   7      391.36      384.63      4.41 o
   0   4   7      503.77      489.68      3.89 o
   2   4   7      186.11      186.46      3.22 o
   4   4   7       26.11       20.68      1.03 o
   6   4   7      197.48      188.92      3.39 o
   8   4   7      390.39      364.37      5.59 o
  10   4   7        2.00        1.18      1.06 o
  12   4   7        1.27        0.54      1.91 o
 -15   5   7      422.11      437.75     11.61 o
 -13   5   7      133.64      138.40      3.88 o
 -11   5   7      736.94      714.00     10.10 o
  -9   5   7     3271.51     3100.11     34.06 o
  -7   5   7      452.33      428.62      6.45 o
  -5   5   7       86.66       87.18      1.70 o
  -3   5   7     7621.60     7676.39    112.50 o
  -1   5   7     5268.95     5170.81     44.92 o
   1   5   7      125.00      128.39      1.55 o
   3   5   7      598.93      636.80      7.39 o
   5   5   7      369.11      371.11      4.82 o
   7   5   7        3.32        2.25      0.85 o
   9   5   7      781.28      776.44      9.45 o
  11   5   7      429.67      447.94      7.30 o
 -14   6   7       57.00       56.68      2.73 o
 -12   6   7      106.56      104.23      2.67 o
 -10   6   7       68.70       53.11      1.83 o
  -8   6   7     1419.16     1265.88     14.44 o
  -6   6   7       52.21       51.19      2.32 o
  -4   6   7      610.07      614.97     12.01 o
  -2   6   7      752.97      725.46      8.32 o
   0   6   7      916.00      904.11      9.10 o
   2   6   7        0.13        3.71      0.52 o
   4   6   7      207.87      162.26      2.59 o
   6   6   7      340.83      347.53      4.21 o
   8   6   7       26.01       22.71      1.15 o
  10   6   7      373.21      384.48      8.13 o
 -13   7   7       70.47       65.68      3.05 o
 -11   7   7        0.19        1.05      1.21 o
  -9   7   7      193.62      211.27      3.29 o
  -7   7   7      142.12      113.94      3.32 o
  -5   7   7      112.16      108.62      2.50 o
  -3   7   7     1715.45     1653.66     20.86 o
  -1   7   7       37.98       36.95      1.14 o
   1   7   7       98.73      109.50      2.07 o
   3   7   7      427.24      360.52      5.61 o
   5   7   7      110.33       99.55      2.24 o
   7   7   7       95.33      102.77      2.39 o
   9   7   7      320.98      331.55      5.70 o
  11   7   7        0.01       -1.68      2.17 o
 -12   8   7      619.10      618.22     11.80 o
 -10   8   7       63.59       67.36      2.88 o
  -8   8   7        4.23        5.30      1.00 o
  -6   8   7      184.94      165.78      2.80 o
  -4   8   7      311.60      297.89      4.97 o
  -2   8   7        5.26        4.01      0.80 o
   0   8   7      999.92      998.65     12.50 o
   2   8   7       24.38       21.31      1.23 o
   4   8   7       11.49        8.88      1.17 o
   6   8   7      486.18      479.13      6.38 o
   8   8   7      121.34      130.74      2.84 o
  10   8   7      280.90      301.83      9.77 o
 -13   9   7       28.70       25.30      2.97 o
 -11   9   7       51.81       48.14      3.96 o
  -9   9   7      111.07      101.28      2.86 o
  -7   9   7       36.85       35.00      1.79 o
  -5   9   7      244.25      235.16      3.67 o
  -3   9   7      818.32      810.50     10.67 o
  -1   9   7        0.97        1.17      0.67 o
   1   9   7        0.55        0.19      0.83 o
   3   9   7      121.40      117.82      3.30 o
   5   9   7        0.41        1.06      0.97 o
   7   9   7       29.30       34.26      1.67 o
   9   9   7      117.81      132.79      6.25 o
 -12  10   7        0.17        0.52      2.08 o
 -10  10   7      253.11      236.42      4.84 o
  -8  10   7        6.87        8.50      1.55 o
  -6  10   7        0.00       -0.69      0.96 o
  -4  10   7      206.85      196.17      3.33 o
  -2  10   7        3.86        5.18      0.73 o
   0  10   7       12.60        9.27      1.07 o
   2  10   7       52.02       47.94      1.74 o
   4  10   7        1.11        1.43      0.95 o
   6  10   7        4.13        4.27      1.35 o
 -11  11   7       89.36       93.59      5.55 o
  -9  11   7      104.27      103.15      3.51 o
  -7  11   7       26.87       26.37      1.71 o
  -5  11   7      158.12      158.91      3.59 o
  -3  11   7      170.58      169.81      3.10 o
  -1  11   7      392.18      394.57      4.99 o
   1  11   7       11.17        9.86      1.16 o
   3  11   7      535.97      506.76      7.78 o
   5  11   7       10.13        9.44      1.25 o
  -8  12   7      355.01      359.63      6.58 o
  -6  12   7       36.27       41.52      2.46 o
  -4  12   7      758.15      766.49      9.85 o
  -2  12   7      412.11      410.76      6.11 o
   0  12   7        1.25        0.97      0.91 o
   2  12   7      514.88      518.65      7.09 o
   4  12   7      667.70      677.61      7.97 o
  -7  13   7       59.77       59.70      4.04 o
  -5  13   7       17.09       16.44      2.31 o
  -3  13   7       16.93       20.57      1.84 o
  -1  13   7      114.12      119.53      2.56 o
   1  13   7      244.36      255.77      4.16 o
   3  13   7       41.95       47.88      3.09 o
   0  14   7       63.98       70.22      3.08 o
 -16   0   8       57.34       70.37      4.65 o
 -14   0   8      738.98      758.48     19.00 o
 -12   0   8     3447.60     3353.00     72.54 o
 -10   0   8     1442.42     1370.99     26.90 o
  -8   0   8      209.89      195.59      4.02 o
  -6   0   8     5775.21     6000.53     76.98 o
  -4   0   8    22433.69    23096.28    490.24 o
  -2   0   8     4211.15     4038.32     48.43 o
   0   0   8       14.82       16.01      1.16 o
   2   0   8     9727.23     9590.16    182.25 o
   4   0   8    13397.49    13118.14    276.53 o
   6   0   8      643.89      623.63     10.08 o
   8   0   8        7.76        5.22      1.77 o
  10   0   8     1401.81     1363.36     30.70 o
  12   0   8      935.63      947.10     22.82 o
 -15   1   8      898.03      928.35     16.12 o
 -13   1   8     1511.43     1525.16     24.57 o
 -11   1   8      136.10      137.55      3.77 o
  -9   1   8      164.68      157.72      2.46 o
  -7   1   8     1390.98     1419.59     18.87 o
  -5   1   8     2515.96     2422.40     21.95 o
  -3   1   8      134.84      100.63      1.26 o
  -1   1   8     1425.76     1373.41     14.15 o
   1   1   8        0.05        0.08      0.40 o
   3   1   8     2483.02     2464.38     28.02 o
   5   1   8      287.74      276.66      3.54 o
   7   1   8      314.34      311.66      5.70 o
   9   1   8        1.09        2.48      1.42 o
  11   1   8      559.95      576.07     10.56 o
 -16   2   8       44.39       52.30      2.40 o
 -14   2   8      284.93      288.12      6.39 o
 -12   2   8      782.20      762.33     13.19 o
 -10   2   8      158.51      171.35      3.27 o
  -8   2   8     1045.66     1031.66     11.84 o
  -6   2   8      907.39      929.17      9.55 o
  -4   2   8     1142.51     1131.82     12.36 o
  -2   2   8      125.14      121.62      1.49 o
   0   2   8     2194.48     2237.62     20.75 o
   2   2   8      820.54      837.08     17.62 o
   4   2   8      646.80      618.82      8.25 o
   6   2   8      126.76      117.68      2.44 o
   8   2   8      548.84      532.58      9.38 o
  10   2   8        0.07        1.35      1.30 o
  12   2   8        7.30        8.26      2.17 o
 -15   3   8        0.33        0.79      1.23 o
 -13   3   8      124.12      130.25      3.91 o
 -11   3   8        0.58        1.48      0.94 o
  -9   3   8     1105.82     1104.56     14.74 o
  -7   3   8       94.42       88.33      1.77 o
  -5   3   8     1363.13     1445.68     18.84 o
  -3   3   8     1149.81     1133.76     15.10 o
  -1   3   8        0.87        1.23      0.36 o
   1   3   8     2389.27     2476.47     35.91 o
   3   3   8      275.36      270.95     10.25 o
   5   3   8      842.52      850.63     11.07 o
   7   3   8       32.35       34.20      1.49 o
   9   3   8      125.40      127.33      3.59 o
  11   3   8      107.87      114.19      3.67 o
 -16   4   8       29.93       36.79      2.75 o
 -14   4   8      149.45      159.50      3.66 o
 -12   4   8      683.28      697.77     12.35 o
 -10   4   8        7.27        2.16      1.21 o
  -8   4   8       10.37       15.56      1.90 o
  -6   4   8       22.45       25.85      1.32 o
  -4   4   8       95.99      108.95      1.55 o
  -2   4   8     2232.20     2173.97     18.84 o
   0   4   8      798.80      799.95      6.16 o
   2   4   8      696.09      658.15      9.11 o
   4   4   8        0.02        1.99      1.75 o
   6   4   8      871.98      868.84      9.89 o
   8   4   8       52.15       47.11      2.40 o
  10   4   8       11.74        9.67      1.49 o
  12   4   8       98.38      111.31      5.00 o
 -15   5   8      256.55      253.15     11.48 o
 -13   5   8        0.23        1.49      1.36 o
 -11   5   8        4.08        6.63      1.87 o
  -9   5   8      157.54      178.48      3.45 o
  -7   5   8       78.90       98.04      2.34 o
  -5   5   8     1525.47     1489.03     17.12 o
  -3   5   8      991.86      964.15      9.53 o
  -1   5   8      437.27      392.80      4.36 o
   1   5   8      586.99      590.80      6.03 o
   3   5   8     3730.76     3404.41     41.76 o
   5   5   8       11.18       19.13      1.10 o
   7   5   8      197.71      182.78      2.75 o
   9   5   8      601.56      634.79     11.73 o
 -14   6   8      219.36      223.95      8.31 o
 -12   6   8     1849.46     1891.17     24.70 o
 -10   6   8      423.86      423.10      7.73 o
  -8   6   8      249.12      279.59      5.01 o
  -6   6   8     5785.11     5605.17     60.91 o
  -4   6   8      326.25      344.19      4.51 o
  -2   6   8     3179.39     3075.13     29.23 o
   0   6   8      108.87       96.92      1.79 o
   2   6   8     1122.59     1090.66     22.28 o
   4   6   8      245.34      285.25      5.13 o
   6   6   8      148.11      153.12      2.90 o
   8   6   8      379.46      413.06      6.56 o
  10   6   8      106.15      108.30      3.96 o
 -13   7   8     1122.17     1121.28     27.14 o
 -11   7   8      423.90      403.86      8.24 o
  -9   7   8      283.35      260.17      4.71 o
  -7   7   8       19.84       20.16      1.30 o
  -5   7   8     3271.18     3201.01     41.02 o
  -3   7   8    11173.70    10800.35    162.88 o
  -1   7   8      198.74      192.69      2.66 o
   1   7   8        2.26        0.34      0.79 o
   3   7   8     6187.66     6061.86     73.39 o
   5   7   8     1714.60     1598.40     20.63 o
   7   7   8       60.19       59.77      1.97 o
   9   7   8      895.14      960.21     13.20 o
 -12   8   8      226.18      223.50      5.86 o
 -10   8   8        8.30        4.17      1.15 o
  -8   8   8       95.32      106.46      3.47 o
  -6   8   8      746.93      734.59      9.15 o
  -4   8   8       19.89       21.16      1.32 o
  -2   8   8       43.06       47.61      1.39 o
   0   8   8       58.42       53.27      1.65 o
   2   8   8       40.86       35.00      1.79 o
   4   8   8      133.46      126.86      3.05 o
   6   8   8      160.85      161.51      3.11 o
   8   8   8       44.89       48.59      1.97 o
 -13   9   8       94.71       95.60      5.19 o
 -11   9   8      173.09      172.51      4.86 o
  -9   9   8      196.24      194.29      4.10 o
  -7   9   8       30.46       32.76      2.49 o
  -5   9   8        0.40        1.15      1.17 o
  -3   9   8       83.61       86.04      1.85 o
  -1   9   8       87.75       82.18      2.11 o
   1   9   8      227.21      233.05      3.73 o
   3   9   8       39.49       44.62      1.91 o
   5   9   8        4.19        2.71      1.03 o
   7   9   8       89.36       95.09      2.51 o
 -12  10   8       24.92       22.42      3.00 o
 -10  10   8       48.63       44.01      2.30 o
  -8  10   8      497.54      498.67     10.14 o
  -6  10   8       34.46       39.15      1.91 o
  -4  10   8       23.08       22.71      1.53 o
  -2  10   8       17.46       15.98      1.24 o
   0  10   8      174.08      166.43      3.10 o
   2  10   8      385.00      393.40      6.37 o
   4  10   8       69.20       71.77      2.49 o
   6  10   8       40.90       44.87      1.94 o
  -9  11   8       74.37       82.42      3.55 o
  -7  11   8      137.56      143.68      3.53 o
  -5  11   8        7.82        9.36      1.48 o
  -3  11   8      349.57      349.15      5.35 o
  -1  11   8      338.28      342.02      4.57 o
   1  11   8        8.15        8.95      1.17 o
   3  11   8      154.72      162.18      3.70 o
   5  11   8      139.75      144.84      3.15 o
  -8  12   8      104.33      102.99      3.76 o
  -6  12   8      739.34      735.35     11.21 o
  -4  12   8      440.04      433.75      7.45 o
  -2  12   8      212.61      218.26      4.05 o
   0  12   8       46.54       45.19      1.72 o
   2  12   8     1342.23     1367.98     16.19 o
   4  12   8     1065.13     1102.68     18.06 o
  -7  13   8       25.43       28.27      3.00 o
  -3  13   8       80.30       87.13      5.57 o
  -1  13   8       13.20       15.64      1.51 o
   1  13   8       11.67       13.80      4.40 o
 -15   1   9        0.43        3.57      2.55 o
 -13   1   9      404.71      401.78      8.07 o
 -11   1   9      427.43      424.07      8.10 o
  -9   1   9      365.18      342.82      4.52 o
  -7   1   9      301.90      309.06      3.60 o
  -5   1   9      856.31      852.39      8.04 o
  -3   1   9      195.47      175.79      1.96 o
  -1   1   9       19.05       20.45      1.45 o
   1   1   9        8.64        7.38      0.80 o
   3   1   9      250.99      245.12      4.34 o
   5   1   9       29.41       28.40      1.32 o
   7   1   9       83.53       78.14      2.64 o
   9   1   9       59.71       58.85      2.66 o
  11   1   9       39.25       38.17      2.49 o
 -16   2   9        7.07        5.83      2.43 o
 -14   2   9        0.03        0.83      1.55 o
 -12   2   9        3.20        1.09      1.34 o
 -10   2   9      125.40      136.50      2.86 o
  -8   2   9       96.81      108.48      1.99 o
  -6   2   9      737.17      738.07      8.67 o
  -4   2   9     1947.10     1874.27     20.08 o
  -2   2   9        2.63        5.19      0.48 o
   0   2   9        0.04        1.66      0.81 o
   2   2   9     3171.04     3096.58     35.76 o
   4   2   9     1811.22     1690.81     33.16 o
   6   2   9       19.42       18.77      1.13 o
   8   2   9      214.85      217.56      4.91 o
  10   2   9      303.40      301.82      6.45 o
 -15   3   9      618.84      656.92      9.89 o
 -13   3   9      920.13      951.04     16.30 o
 -11   3   9      336.69      326.43      5.41 o
  -9   3   9      286.90      253.50      4.19 o
  -7   3   9     4507.05     4321.67     55.17 o
  -5   3   9      241.23      231.65      3.80 o
  -3   3   9      704.94      724.35     10.86 o
  -1   3   9     1283.25     1213.27     10.60 o
   1   3   9       11.66        8.63      0.75 o
   3   3   9      129.36      105.72      2.19 o
   5   3   9      108.25      125.19      3.05 o
   7   3   9      274.74      274.86      4.40 o
   9   3   9      153.36      145.74      5.40 o
  11   3   9      343.28      352.59     10.17 o
 -16   4   9        2.11        1.09      2.34 o
 -14   4   9      787.49      795.65     11.40 o
 -12   4   9       93.70       92.28      4.91 o
 -10   4   9      140.53      135.59      4.11 o
  -8   4   9     2354.10     2185.58     28.30 o
  -6   4   9     2363.29     2207.20     28.47 o
  -4   4   9      888.29      877.23      9.42 o
  -2   4   9      274.93      282.07      3.02 o
   0   4   9      154.47      138.92      2.15 o
   2   4   9       11.53       16.21      0.89 o
   4   4   9      299.17      340.19      5.46 o
   6   4   9        3.34        2.99      1.26 o
   8   4   9      948.05      987.82     16.48 o
  10   4   9        5.49        5.64      2.03 o
 -13   5   9      452.96      475.71     16.22 o
 -11   5   9       53.82       51.70      1.93 o
  -9   5   9       12.35       10.73      1.12 o
  -7   5   9        5.89        4.72      1.24 o
  -5   5   9     1280.32     1291.44     17.14 o
  -3   5   9     4151.73     4132.58     38.97 o
  -1   5   9      677.40      661.51      6.92 o
   1   5   9      220.98      229.16      3.11 o
   3   5   9     1216.82     1166.48     24.04 o
   5   5   9      406.20      381.27      5.07 o
   7   5   9      244.85      254.11      4.56 o
   9   5   9     1210.79     1243.23     20.09 o
 -14   6   9       27.95       30.09      3.33 o
 -12   6   9       28.29       25.30      3.02 o
 -10   6   9      109.07      121.74      2.90 o
  -8   6   9       51.17       56.73      1.99 o
  -6   6   9       75.14       78.25      2.17 o
  -4   6   9       43.81       42.93      1.44 o
  -2   6   9      291.80      292.18      4.05 o
   0   6   9        0.79        1.10      0.56 o
   2   6   9        0.69        2.19      1.02 o
   4   6   9       26.84       28.47      1.65 o
   6   6   9        0.56        0.72      0.97 o
   8   6   9      115.13      117.65      4.25 o
 -13   7   9      197.45      183.71      7.39 o
 -11   7   9       13.26       14.75      2.60 o
  -9   7   9       49.31       61.40      2.59 o
  -7   7   9      162.34      159.88      3.33 o
  -5   7   9       17.13       14.71      1.19 o
  -3   7   9      194.02      207.33      3.01 o
  -1   7   9       85.92       84.97      1.65 o
   1   7   9       38.26       42.72      1.59 o
   3   7   9      108.14       98.38      2.61 o
   5   7   9      199.78      187.98      3.88 o
   7   7   9       85.85       83.68      2.28 o
   9   7   9        9.58       13.17      2.69 o
 -12   8   9      167.33      170.11      4.85 o
 -10   8   9       73.08       74.78      3.09 o
  -8   8   9       66.10       63.61      2.74 o
  -6   8   9      102.50      109.31      2.72 o
  -4   8   9      459.22      459.81      5.92 o
  -2   8   9       14.69       19.23      1.07 o
   0   8   9       16.36       14.77      1.13 o
   2   8   9       45.66       54.68      2.07 o
   4   8   9        8.18        6.84      1.20 o
   6   8   9      157.74      161.17      3.39 o
   8   8   9       39.78       48.82      2.96 o
 -11   9   9       17.03       14.76      1.54 o
  -9   9   9       10.91       12.59      1.70 o
  -7   9   9       51.84       46.55      2.03 o
  -5   9   9      103.35      110.93      2.79 o
  -3   9   9       46.68       48.67      1.51 o
  -1   9   9        8.64       12.50      1.16 o
   1   9   9      447.86      423.54      5.82 o
   3   9   9      203.26      204.21      4.10 o
   5   9   9      119.77      120.46      2.78 o
   7   9   9       13.55       16.68      2.10 o
 -12  10   9        0.71       -0.80      2.03 o
 -10  10   9       14.40       14.07      1.58 o
  -8  10   9      318.85      317.06      6.97 o
  -6  10   9       22.99       25.96      1.66 o
  -4  10   9      130.19      133.39      2.46 o
  -2  10   9       86.40       87.07      2.58 o
   0  10   9      106.31      110.31      2.57 o
   2  10   9       92.68       93.49      2.77 o
   4  10   9       84.74       88.14      2.76 o
   6  10   9        3.62        3.80      2.38 o
 -11  11   9        6.47        4.34      2.64 o
  -9  11   9       82.46       83.65      3.51 o
  -7  11   9       24.32       24.62      1.78 o
  -5  11   9      226.21      224.03      5.80 o
  -3  11   9        0.85        1.66      1.11 o
  -1  11   9       19.58       18.99      1.40 o
   1  11   9       36.52       42.24      1.89 o
   3  11   9       22.50       22.69      1.78 o
   5  11   9      259.35      296.04     10.12 o
  -8  12   9      427.63      440.44     13.58 o
  -6  12   9      223.43      219.91      5.98 o
  -4  12   9        0.02       -0.94      1.27 o
  -2  12   9      253.56      270.45      4.03 o
   0  12   9      188.73      177.38      4.04 o
   2  12   9       96.64       97.43      3.59 o
  -1  13   9       58.68       61.38      4.46 o
 -14   0  10      234.65      258.57      8.76 o
 -12   0  10      365.44      361.46     10.43 o
 -10   0  10      113.48      112.35      4.70 o
  -8   0  10      138.26      156.04      3.64 o
  -6   0  10     1252.15     1176.89     15.48 o
  -4   0  10        4.85        7.35      0.72 o
  -2   0  10     2070.47     2048.50     30.14 o
   0   0  10      122.34      126.84      3.85 o
   2   0  10      334.19      348.48      8.05 o
   4   0  10      738.07      698.04     14.75 o
   6   0  10      935.15      937.92     19.56 o
   8   0  10      398.73      398.30     10.86 o
  10   0  10        2.50        2.22      1.98 o
 -15   1  10       35.55       40.22      4.99 o
 -13   1  10      183.16      191.00      4.93 o
 -11   1  10      318.48      320.49      8.52 o
  -9   1  10        1.88       -0.23      1.25 o
  -7   1  10       98.41       83.66      1.49 o
  -5   1  10       44.50       42.48      0.92 o
  -3   1  10      415.71      415.39      4.00 o
  -1   1  10      561.69      530.32      6.11 o
   1   1  10       35.79       33.27      1.57 o
   3   1  10     1424.09     1342.98     18.80 o
   5   1  10      215.46      189.13      3.26 o
   7   1  10       32.36       34.97      2.00 o
   9   1  10      365.80      383.36     10.62 o
 -14   2  10      153.05      155.37      7.52 o
 -12   2  10      497.14      535.26     10.05 o
 -10   2  10     1017.63     1017.81     13.84 o
  -8   2  10     4976.75     4804.16     52.26 o
  -6   2  10     1828.81     1720.51     22.34 o
  -4   2  10      725.10      646.13      7.48 o
  -2   2  10     2143.59     2073.72     17.74 o
   0   2  10     8227.06     7897.53     81.90 o
   2   2  10        6.53        4.77      0.81 o
   4   2  10      103.70       83.36      2.41 o
   6   2  10     1244.08     1261.11     25.77 o
   8   2  10      129.87      121.73      3.47 o
  10   2  10        0.11       -0.90      1.77 o
 -15   3  10     1428.03     1511.39     25.04 o
 -13   3  10        7.42       17.56      2.81 o
 -11   3  10      127.42      137.46      3.10 o
  -9   3  10     1641.78     1673.37     18.93 o
  -7   3  10      827.85      910.39     12.35 o
  -5   3  10       22.15       23.66      1.95 o
  -3   3  10      677.02      643.00      6.69 o
  -1   3  10     2615.08     2518.96     23.41 o
   1   3  10     1518.00     1547.84     16.36 o
   3   3  10      116.38      111.12      2.35 o
   5   3  10       64.17       72.70      2.31 o
   7   3  10      624.06      618.75     10.24 o
   9   3  10     1866.76     1917.23     28.39 o
 -14   4  10      388.23      409.60      6.81 o
 -12   4  10        9.33        9.77      2.41 o
 -10   4  10      907.56      951.47     16.16 o
  -8   4  10      576.66      577.31      9.82 o
  -6   4  10     1018.05      956.56     16.05 o
  -4   4  10        4.20        5.22      0.74 o
  -2   4  10      551.92      489.35      5.34 o
   0   4  10     2495.12     2489.81     29.94 o
   2   4  10     1945.53     1833.77     31.44 o
   4   4  10      426.41      434.59      6.14 o
   6   4  10        2.30        7.72      1.18 o
   8   4  10      925.64      909.80     15.30 o
 -13   5  10      339.35      387.30     11.61 o
 -11   5  10       46.94       43.47      2.31 o
  -9   5  10     1064.33     1009.40     14.37 o
  -7   5  10     1701.41     1640.26     21.63 o
  -5   5  10      100.18      103.35      2.67 o
  -3   5  10      408.16      384.81      4.42 o
  -1   5  10     2214.06     2186.08     21.07 o
   1   5  10        0.20        0.51      0.93 o
   3   5  10        9.53       14.24      1.21 o
   5   5  10      574.10      565.75      8.46 o
   7   5  10       26.26       26.70      1.69 o
 -12   6  10      156.64      156.10      4.46 o
 -10   6  10      204.17      203.29      3.99 o
  -8   6  10      632.62      611.26      8.97 o
  -6   6  10      253.65      257.94      4.50 o
  -4   6  10      234.94      235.32      4.38 o
  -2   6  10       97.46       92.54      2.80 o
   0   6  10       83.12       76.25      1.91 o
   2   6  10      315.29      302.46      5.32 o
   4   6  10       15.49       13.66      1.32 o
   6   6  10        7.53        7.43      1.17 o
   8   6  10       59.07       59.28      2.98 o
 -13   7  10        3.47        3.02      2.19 o
 -11   7  10      128.90      124.21      4.76 o
  -9   7  10      263.05      252.01      4.64 o
  -7   7  10      497.94      487.89      7.49 o
  -5   7  10       39.97       42.54      1.80 o
  -3   7  10       45.31       45.47      1.54 o
  -1   7  10      457.92      450.22      5.92 o
   1   7  10        5.03        6.52      1.12 o
   3   7  10      366.04      366.99      6.02 o
   5   7  10       29.07       31.30      1.91 o
   7   7  10      494.45      507.00      7.25 o
 -12   8  10       15.97       16.78      1.94 o
 -10   8  10        1.51        1.16      1.18 o
  -8   8  10      323.43      325.71      5.66 o
  -6   8  10       12.74       12.07      1.24 o
  -4   8  10       24.09       23.14      1.15 o
  -2   8  10       34.47       40.73      1.63 o
   0   8  10      101.06       92.63      2.25 o
   2   8  10       43.54       37.55      1.98 o
   4   8  10       74.24       70.41      2.45 o
   6   8  10      167.17      174.56      3.45 o
   8   8  10      506.40      543.19     14.99 o
 -11   9  10      133.30      128.71      4.24 o
  -9   9  10     1981.68     1919.86     44.05 o
  -7   9  10     1147.90     1116.08     19.15 o
  -5   9  10      200.20      197.38      4.82 o
  -3   9  10      247.51      240.05      3.92 o
  -1   9  10     3506.11     3426.72     36.78 o
   1   9  10      648.89      648.36      8.25 o
   3   9  10      137.40      138.26      3.41 o
   5   9  10       21.61       29.12      1.69 o
 -10  10  10        6.43        6.47      1.40 o
  -8  10  10     1295.96     1365.32     18.91 o
  -6  10  10      929.76      942.29     13.48 o
  -4  10  10       58.03       58.34      2.49 o
  -2  10  10       31.83       32.28      2.02 o
   0  10  10     1020.46     1031.08     14.70 o
   2  10  10      288.38      292.09      5.38 o
   4  10  10      140.81      142.49      3.58 o
  -9  11  10      303.50      292.83      6.88 o
  -7  11  10        0.62        0.28      1.21 o
  -5  11  10       19.75       20.74      1.73 o
  -3  11  10        0.17       -0.69      1.26 o
  -1  11  10       26.55       30.29      1.68 o
   1  11  10      517.70      519.56      8.25 o
   3  11  10      129.45      123.37      6.25 o
  -6  12  10       82.77       88.45      5.55 o
  -4  12  10        6.31        8.78      2.74 o
  -2  12  10      120.77      120.91      3.29 o
 -15   1  11      112.46      118.89      6.02 o
 -13   1  11      110.16       99.69      3.54 o
 -11   1  11      134.69      131.77      3.90 o
  -9   1  11     1254.01     1207.57     16.13 o
  -7   1  11      121.79      112.27      2.54 o
  -5   1  11      478.14      432.27      4.26 o
  -3   1  11      623.47      598.53      6.07 o
  -1   1  11     1209.13     1167.42     12.58 o
   1   1  11      160.06      161.27      3.31 o
   3   1  11       93.77       91.04      2.46 o
   5   1  11      329.28      333.36      5.88 o
   7   1  11       43.70       40.13      2.13 o
   9   1  11      278.28      288.96      8.28 o
 -14   2  11       79.15       85.40      3.59 o
 -12   2  11       35.04       34.03      2.30 o
 -10   2  11        1.18        1.02      0.99 o
  -8   2  11      140.83      136.21      2.92 o
  -6   2  11      815.59      787.10     10.79 o
  -4   2  11        2.54        2.49      0.61 o
  -2   2  11      624.78      580.02      5.97 o
   0   2  11       31.01       29.80      2.39 o
   2   2  11      404.02      386.47      5.52 o
   4   2  11       78.78       77.53      2.34 o
   6   2  11      127.78      130.36      3.30 o
   8   2  11       87.44       80.33      4.18 o
 -13   3  11      780.13      817.61     14.55 o
 -11   3  11       54.06       52.23      2.75 o
  -9   3  11      423.71      401.86      7.77 o
  -7   3  11     1530.94     1514.80     19.95 o
  -5   3  11       33.80       26.88      1.37 o
  -3   3  11      421.19      395.45      4.45 o
  -1   3  11     2464.05     2366.56     24.58 o
   1   3  11      146.11      147.60      2.45 o
   3   3  11        4.59        7.54      0.88 o
   5   3  11      443.32      435.63     16.54 o
   7   3  11        0.29       -0.79      1.13 o
 -14   4  11      232.27      243.82      8.61 o
 -12   4  11       25.39       28.81      3.07 o
 -10   4  11      234.77      213.17      5.03 o
  -8   4  11     2144.42     2009.09     26.21 o
  -6   4  11      877.16      859.65     11.84 o
  -4   4  11        5.47        6.58      0.72 o
  -2   4  11      579.33      555.01      6.00 o
   0   4  11      992.48      968.30     11.92 o
   2   4  11      177.82      183.30      4.16 o
   4   4  11      185.79      196.82      3.97 o
   6   4  11       61.50       68.92      3.28 o
   8   4  11        7.50        9.23      1.87 o
 -13   5  11      180.46      193.25      7.34 o
 -11   5  11        8.17        8.16      2.24 o
  -9   5  11       53.63       53.20      2.46 o
  -7   5  11      300.93      310.61      5.13 o
  -5   5  11       27.52       25.59      1.50 o
  -3   5  11       32.35       30.54      1.13 o
  -1   5  11      488.59      476.17      7.91 o
   1   5  11      248.95      227.03      4.19 o
   3   5  11       13.63       13.71      1.33 o
   5   5  11      130.84      130.40      3.28 o
   7   5  11      192.32      188.07      4.97 o
 -12   6  11        0.59        3.75      2.24 o
 -10   6  11     1380.71     1394.23     30.18 o
  -8   6  11      119.11      121.20      2.87 o
  -6   6  11      363.86      358.14      5.79 o
  -4   6  11      169.12      170.33      2.58 o
  -2   6  11      513.97      514.79      6.55 o
   0   6  11       51.86       54.17      1.79 o
   2   6  11       13.11       15.53      1.34 o
   4   6  11       67.63       69.10      2.43 o
   6   6  11       10.83       12.94      1.34 o
 -11   7  11      301.33      318.20      7.06 o
  -9   7  11      268.40      254.04      4.74 o
  -7   7  11       21.66       24.17      1.61 o
  -5   7  11        0.65        0.08      0.97 o
  -3   7  11       84.76       81.94      2.08 o
  -1   7  11      689.03      692.37      9.40 o
   1   7  11      578.07      584.32      8.64 o
   3   7  11       26.19       27.83      1.71 o
   5   7  11      178.49      187.77      4.12 o
   7   7  11       77.59       83.54      4.91 o
 -12   8  11      453.77      469.47     13.47 o
 -10   8  11       23.05       22.51      2.04 o
  -8   8  11     1040.75     1039.06     18.42 o
  -6   8  11       23.16       26.09      1.71 o
  -4   8  11      104.13      100.88      2.41 o
  -2   8  11       78.34       74.81      2.87 o
   0   8  11       15.63       12.80      1.26 o
   2   8  11       15.43       18.64      1.59 o
   4   8  11      152.37      158.78      3.77 o
   6   8  11      217.04      236.33      6.19 o
 -11   9  11      315.44      318.73      7.28 o
  -9   9  11       12.54       13.98      1.49 o
  -7   9  11      657.42      670.01     10.08 o
  -5   9  11       58.59       58.03      2.37 o
  -3   9  11       47.36       40.61      1.76 o
  -1   9  11      198.98      199.88      3.58 o
   1   9  11       98.67      101.81      2.93 o
   3   9  11       29.12       31.74      2.02 o
   5   9  11      483.46      498.94     14.02 o
 -10  10  11      129.91      142.75      6.25 o
  -8  10  11      198.20      204.97      4.40 o
  -6  10  11      382.21      374.96      8.22 o
  -4  10  11        0.50        0.72      1.20 o
  -2  10  11      426.95      450.51      8.39 o
   0  10  11      183.94      180.35      3.52 o
   2  10  11      175.73      189.69      4.20 o
  -9  11  11       19.14       16.85      2.01 o
  -7  11  11      297.98      285.47      9.84 o
  -5  11  11       32.37       32.54      2.13 o
  -3  11  11       35.15       38.11      1.92 o
  -1  11  11      459.65      464.95      8.37 o
 -14   0  12      204.93      236.55      8.59 o
 -12   0  12     2535.68     2551.33     56.52 o
 -10   0  12      662.85      727.21     18.10 o
  -8   0  12       38.97       41.84      2.05 o
  -6   0  12     2927.96     2726.56     42.80 o
  -4   0  12     1202.15     1179.27     19.57 o
  -2   0  12      143.71      116.45      2.93 o
   0   0  12      241.77      243.16      6.28 o
   2   0  12      167.38      153.91      4.74 o
   4   0  12      226.90      232.71      6.47 o
   6   0  12     1819.35     1876.27     37.26 o
   8   0  12        4.89        2.03      1.82 o
 -13   1  12      616.49      648.32     12.11 o
 -11   1  12      378.61      369.41      7.59 o
  -9   1  12      841.55      805.14     11.31 o
  -7   1  12       21.50       14.04      1.17 o
  -5   1  12       41.51       48.48      1.35 o
  -3   1  12     7445.24     7071.01     65.92 o
  -1   1  12     2144.75     2071.81     21.72 o
   1   1  12      291.67      278.49      7.67 o
   3   1  12      838.28      875.79     12.95 o
   5   1  12     1588.97     1551.59     21.98 o
   7   1  12        5.26        5.33      1.63 o
   9   1  12       66.01       79.81      4.11 o
 -14   2  12      185.30      189.97      5.31 o
 -12   2  12       34.84       28.30      2.23 o
 -10   2  12       66.37       72.43      2.28 o
  -8   2  12      504.49      482.98      8.96 o
  -6   2  12       14.15       16.03      1.09 o
  -4   2  12      100.24      101.62      2.17 o
  -2   2  12      581.01      562.10      6.57 o
   0   2  12      225.41      221.86      3.26 o
   2   2  12       50.00       43.07      1.85 o
   4   2  12       42.63       43.78      2.00 o
   6   2  12       79.19       71.24      3.55 o
   8   2  12        6.12        7.72      2.22 o
 -13   3  12      156.12      170.37      4.90 o
 -11   3  12       27.66       28.51      3.00 o
  -9   3  12      812.32      778.87     13.59 o
  -7   3  12      208.86      202.92      4.77 o
  -5   3  12      424.98      409.51      5.32 o
  -3   3  12       59.61       57.84      1.38 o
  -1   3  12      841.71      843.38      9.43 o
   1   3  12        1.78        1.47      0.79 o
   3   3  12       60.32       65.45      2.00 o
   5   3  12       30.88       33.32      2.36 o
   7   3  12      253.17      250.03      7.48 o
 -12   4  12      201.57      205.31      7.55 o
 -10   4  12       33.05       33.35      2.61 o
  -8   4  12       59.55       60.40      2.55 o
  -6   4  12      198.05      194.70      3.65 o
  -4   4  12      189.55      193.08      2.70 o
  -2   4  12      107.94      100.74      2.13 o
   0   4  12     1754.17     1701.92     21.76 o
   2   4  12        0.49       -0.50      1.07 o
   4   4  12      135.78      138.31      3.31 o
   6   4  12      307.29      335.18      7.11 o
 -13   5  12      130.43      140.08      6.37 o
 -11   5  12      181.02      182.68      5.57 o
  -9   5  12        0.00       -0.01      1.53 o
  -7   5  12      280.72      268.63      4.73 o
  -5   5  12      197.94      191.67      3.15 o
  -3   5  12      906.51      887.46      9.20 o
  -1   5  12      241.93      221.10      3.54 o
   1   5  12      231.68      212.66      4.11 o
   3   5  12      405.70      399.45      6.54 o
   5   5  12       20.31       18.62      1.93 o
 -12   6  12      109.32      114.15      5.69 o
 -10   6  12      471.10      476.61      9.32 o
  -8   6  12       42.01       43.78      1.89 o
  -6   6  12       90.30       90.22      2.45 o
  -4   6  12     1714.83     1645.97     16.28 o
  -2   6  12      961.57      912.29     10.74 o
   0   6  12       87.62       86.27      2.56 o
   2   6  12        6.64        4.49      1.20 o
   4   6  12     1749.01     1759.20     22.95 o
 -11   7  12     1313.16     1374.29     23.20 o
  -9   7  12       46.87       48.45      3.12 o
  -7   7  12       58.19       66.96      2.26 o
  -5   7  12      154.14      152.21      2.90 o
  -3   7  12      649.22      634.60      7.94 o
  -1   7  12      262.83      249.55      4.82 o
   1   7  12       20.83       21.10      1.62 o
   3   7  12        4.06        5.83      1.36 o
   5   7  12       67.92       69.68      6.31 o
 -10   8  12      141.57      145.57      4.39 o
  -8   8  12       85.00       88.12      2.67 o
  -6   8  12      328.46      348.07      5.13 o
  -4   8  12      466.96      459.84      6.25 o
  -2   8  12     1142.25     1120.66     13.11 o
   0   8  12      656.18      639.91      9.48 o
   2   8  12        2.98        0.84      1.22 o
   4   8  12      287.69      289.79     10.22 o
 -11   9  12      139.48      139.35      6.42 o
  -9   9  12      179.40      200.63      5.32 o
  -7   9  12       18.17       20.54      2.04 o
  -5   9  12      178.86      190.82      4.22 o
  -3   9  12       10.67        9.44      1.24 o
  -1   9  12      500.86      503.66      6.90 o
   1   9  12      265.21      271.72      5.21 o
  -8  10  12       79.66       77.26      4.93 o
  -6  10  12       85.92       87.53      2.96 o
  -4  10  12        3.54        5.19      1.46 o
  -2  10  12      175.36      172.90      3.46 o
   0  10  12      557.84      580.15     16.66 o
  -7  11  12      198.76      191.41      7.91 o
  -5  11  12        2.58        3.99      2.50 o
 -13   1  13        0.68        3.05      1.59 o
 -11   1  13        0.01        1.36      1.47 o
  -9   1  13      207.20      221.02      4.19 o
  -7   1  13      270.30      244.45      5.95 o
  -5   1  13      380.14      359.12     10.41 o
  -3   1  13      814.44      774.40      7.90 o
  -1   1  13      298.64      289.63      4.39 o
   1   1  13      101.57       98.12      2.67 o
   3   1  13       63.93       66.23      2.32 o
   5   1  13       13.16       13.66      3.24 o
   7   1  13       65.29       66.57      2.81 o
 -12   2  13      702.52      716.63     13.09 o
 -10   2  13      152.97      158.65      6.14 o
  -8   2  13        8.19       10.39      1.41 o
  -6   2  13      823.24      774.58     10.67 o
  -4   2  13      694.60      667.06      7.87 o
  -2   2  13      117.38      112.85      2.14 o
   0   2  13       57.09       54.68      1.91 o
   2   2  13       51.42       49.66      1.88 o
   4   2  13       44.37       44.74      2.12 o
   6   2  13       79.23       83.16      4.15 o
 -13   3  13      147.35      155.42      6.68 o
 -11   3  13        0.06       -1.37      1.84 o
  -9   3  13       95.23       97.84      4.60 o
  -7   3  13       27.05       33.50      2.14 o
  -5   3  13      246.09      249.71      3.68 o
  -3   3  13      394.39      360.44      4.81 o
  -1   3  13      337.36      318.93      5.56 o
   1   3  13       14.55       13.07      1.30 o
   3   3  13       96.34       96.90      3.31 o
   5   3  13      723.24      730.79     12.71 o
 -12   4  13       44.59       37.97      3.78 o
 -10   4  13       29.60       33.69      2.34 o
  -8   4  13       60.14       52.99      2.91 o
  -6   4  13      125.78      130.14      2.50 o
  -4   4  13     1026.42     1001.51     10.63 o
  -2   4  13      627.33      598.12      8.64 o
   0   4  13       59.84       67.13      2.92 o
   2   4  13       34.92       37.19      2.00 o
   4   4  13     1109.45     1130.54     18.32 o
 -11   5  13     1587.42     1645.74     37.71 o
  -9   5  13       27.55       30.79      2.16 o
  -7   5  13        0.20        0.96      1.23 o
  -5   5  13      356.41      335.15      4.77 o
  -3   5  13       51.04       53.35      2.19 o
  -1   5  13       46.76       45.12      2.00 o
   1   5  13      405.32      399.59      6.64 o
   3   5  13        8.56        9.12      1.42 o
   5   5  13       64.91       67.27      3.22 o
 -12   6  13       88.99       96.99      5.17 o
 -10   6  13      115.10      119.58      3.89 o
  -8   6  13       52.94       58.50      6.93 o
  -6   6  13       10.03       13.53      1.10 o
  -4   6  13        2.47        3.48      1.01 o
  -2   6  13      166.70      165.91      3.05 o
   0   6  13        7.68        7.59      1.32 o
   2   6  13       18.74       17.49      1.58 o
   4   6  13       77.75       75.93      2.80 o
 -11   7  13      189.61      188.05      5.20 o
  -9   7  13      209.31      209.51      7.54 o
  -7   7  13       10.86       14.38      1.48 o
  -5   7  13      216.37      215.10      4.34 o
  -3   7  13       87.01       84.02      2.22 o
  -1   7  13      463.46      480.58      7.56 o
   1   7  13       61.93       63.46      2.56 o
   3   7  13      100.85      103.83      3.09 o
 -10   8  13      205.48      214.23     12.53 o
  -8   8  13      323.88      342.79      7.42 o
  -6   8  13      144.85      148.04      3.60 o
  -4   8  13       27.04       28.33      1.53 o
  -2   8  13       60.64       52.45      1.99 o
   0   8  13      318.21      332.36      5.92 o
   2   8  13       28.21       32.52      3.82 o
  -9   9  13      247.27      258.36      8.54 o
  -7   9  13        1.07        2.84      1.36 o
  -5   9  13      204.59      200.41      4.42 o
  -3   9  13        1.96        1.84      1.08 o
  -1   9  13        1.41       -0.73      1.42 o
  -6  10  13        0.63        1.65      2.17 o
  -4  10  13        7.04        6.72      1.99 o
  -2  10  13        3.55        3.29      1.91 o
 -12   0  14       36.31       42.71      4.04 o
 -10   0  14      205.24      208.02      7.32 o
  -8   0  14     1258.02     1214.43     28.22 o
  -2   0  14       68.94       68.16      2.39 o
   0   0  14     1077.92     1124.68     22.98 o
   2   0  14      174.21      186.48      5.73 o
   4   0  14      574.17      604.85     13.76 o
   6   0  14       20.89       25.16      2.55 o
 -11   1  14       81.78       88.91      3.42 o
  -9   1  14      149.65      147.61      5.92 o
  -7   1  14      424.54      403.65      8.59 o
  -5   1  14      111.29       98.38      4.77 o
  -3   1  14       18.93       19.35      1.06 o
  -1   1  14       25.06       27.79      1.49 o
   1   1  14       31.29       32.85      1.67 o
   3   1  14       12.74       17.68      2.55 o
   5   1  14        8.82       11.94      2.15 o
 -12   2  14        5.53        6.70      2.27 o
 -10   2  14       23.96       28.25      3.00 o
  -8   2  14       28.01       29.27      2.13 o
  -6   2  14     2059.95     2060.83     33.06 o
  -4   2  14      274.17      262.36      4.45 o
  -2   2  14      339.21      337.67      4.51 o
   0   2  14      611.71      606.93     10.42 o
   2   2  14     1147.57     1161.11     18.46 o
   4   2  14       14.06       17.58      3.73 o
 -11   3  14       13.67       15.93      2.64 o
  -9   3  14      630.77      606.30     11.21 o
  -7   3  14      626.79      622.59     11.36 o
  -5   3  14        0.13       -0.81      1.14 o
  -3   3  14      107.82      107.56      2.69 o
  -1   3  14      514.72      490.10      7.46 o
   1   3  14      621.38      621.61      9.20 o
   3   3  14      427.61      455.21      8.66 o
   5   3  14      108.91      118.21      5.10 o
 -12   4  14        4.07        6.49      2.38 o
 -10   4  14      166.02      170.57      4.61 o
  -8   4  14      160.75      161.05      4.36 o
  -6   4  14     1556.92     1558.74     20.48 o
  -4   4  14      133.91      124.62      2.51 o
  -2   4  14      122.19      117.37      2.93 o
   0   4  14       73.77       80.12      2.53 o
   2   4  14      216.77      214.14      4.40 o
   4   4  14       59.04       55.22      2.89 o
 -11   5  14       40.25       39.01      3.75 o
  -9   5  14      210.15      219.47      5.38 o
  -7   5  14       77.58       75.12      2.41 o
  -5   5  14       16.11       15.34      1.33 o
  -3   5  14       97.36       92.43      2.26 o
  -1   5  14        0.66        1.85      1.16 o
   1   5  14       68.02       68.90      2.50 o
   3   5  14      519.45      552.78      8.70 o
 -10   6  14       31.62       32.13      2.44 o
  -8   6  14      278.93      295.78      6.58 o
  -6   6  14      716.09      708.15     12.80 o
  -4   6  14      215.96      217.14      3.64 o
  -2   6  14       54.61       50.01      2.20 o
   0   6  14      481.41      488.52      7.76 o
   2   6  14       93.56       85.04      2.88 o
  -9   7  14        2.28        1.93      1.48 o
  -7   7  14      194.77      187.55      5.02 o
  -5   7  14      142.23      140.43      3.48 o
  -3   7  14      463.55      480.82      6.55 o
  -1   7  14      191.53      207.81      4.38 o
   1   7  14     1360.43     1376.83     34.01 o
 -10   8  14       46.74       50.55      4.11 o
  -8   8  14      110.64       99.35      3.83 o
  -6   8  14      216.90      206.02      5.46 o
  -4   8  14       14.94       15.80      1.35 o
  -2   8  14       26.46       27.46      1.91 o
   0   8  14      275.61      298.47     10.31 o
  -7   9  14      265.11      272.78      9.09 o
  -5   9  14      160.02      168.17      4.84 o
  -3   9  14        2.60        2.43      1.77 o
 -11   1  15      370.45      376.66     11.42 o
  -9   1  15       65.79       63.24      4.11 o
  -7   1  15      134.76      135.01      5.69 o
  -5   1  15      285.03      281.60      9.27 o
  -3   1  15      189.25      185.77      5.69 o
  -1   1  15        0.68        0.53      0.97 o
   1   1  15       44.09       48.33      2.59 o
   3   1  15      104.69      117.47      3.74 o
 -10   2  15        2.80        4.67      2.17 o
  -8   2  15      277.72      250.60      5.80 o
  -6   2  15     1304.29     1250.58     30.73 o
  -4   2  15      148.37      148.03      3.96 o
  -2   2  15       20.91       23.67      1.65 o
   0   2  15      419.07      419.61      7.93 o
   2   2  15       48.08       45.48      2.62 o
   4   2  15        2.41        0.66      1.82 o
 -11   3  15       69.13       70.89      4.34 o
  -9   3  15       38.56       46.33      2.54 o
  -7   3  15      329.32      331.53      7.09 o
  -5   3  15       16.35       13.83      2.67 o
  -3   3  15       88.07       83.03      3.01 o
  -1   3  15      255.47      247.06      4.65 o
   1   3  15        0.43        2.01      1.54 o
   3   3  15      204.87      210.06      5.30 o
 -10   4  15        2.29        7.20      2.24 o
  -8   4  15        0.29        1.65      2.12 o
  -6   4  15        0.02       -0.87      1.28 o
  -4   4  15      176.66      177.97      4.59 o
  -2   4  15      138.19      131.66      4.06 o
   0   4  15      465.95      469.19      7.81 o
   2   4  15      106.21      106.17      3.67 o
  -9   5  15       81.29       78.79      3.20 o
  -7   5  15      344.69      340.77      7.26 o
  -5   5  15      306.57      301.99     10.12 o
  -3   5  15       10.54        9.61      1.32 o
  -1   5  15      806.34      810.88     11.61 o
   1   5  15     1355.18     1376.92     21.95 o
 -10   6  15      148.96      160.56      4.74 o
  -8   6  15      128.86      135.38      6.30 o
  -6   6  15        4.22        5.85      2.41 o
  -4   6  15       93.33       92.01      3.43 o
  -2   6  15       93.91       90.85      2.80 o
   0   6  15       97.55      102.13      5.62 o
  -7   7  15      118.40      118.32      5.90 o
  -5   7  15      128.89      130.24      4.14 o
  -3   7  15       80.10       76.86      3.29 o
  -1   7  15       41.96       48.02      4.53 o
  -8   8  15      203.26      201.84      7.48 o
  -6   8  15       85.70       79.83      4.72 o
  -4   8  15       38.09       33.80      2.52 o
  -2   8  15        0.10       -1.46      2.53 o
  -2   0  16      731.15      751.73     16.33 o
   2   0  16       73.52       73.06      4.96 o
  -3   1  16      189.31      194.55      6.02 o
  -1   1  16       98.30      102.54      4.39 o
   1   1  16       38.78       43.85      2.55 o
   3   1  16       65.07       76.93      4.04 o
 -10   2  16        6.55        6.09      2.41 o
  -8   2  16        0.65        1.91      2.01 o
  -6   2  16       26.71       28.27      3.16 o
  -4   2  16       56.58       58.93      4.41 o
  -2   2  16      208.12      236.55      7.01 o
   0   2  16      652.90      685.31     11.86 o
   2   2  16      114.23      123.41      3.96 o
  -9   3  16      108.38      106.90      5.19 o
  -7   3  16      308.28      315.25     10.29 o
  -5   3  16        2.78        1.37      2.17 o
  -3   3  16       71.33       75.53      3.03 o
  -1   3  16      105.36      116.33      4.05 o
   1   3  16        1.00        2.45      1.57 o
 -10   4  16      269.30      275.61      9.09 o
  -8   4  16       47.53       52.33      2.79 o
  -6   4  16       46.99       54.02      4.32 o
  -4   4  16      126.10      120.15      3.85 o
  -2   4  16       70.80       75.28      3.18 o
   0   4  16      161.92      186.36      4.88 o
  -9   5  16      140.33      145.82      5.97 o
  -7   5  16      125.10      133.87      6.35 o
  -5   5  16      167.04      176.12      7.53 o
  -3   5  16       99.11      102.42      3.69 o
  -1   5  16      735.90      747.53     19.82 o
  -2   6  16      101.96      103.88      5.45 o
  -3   1  17       35.89       36.96      2.95 o
  -2   2  17      527.92      531.37     12.77 o
   0   2  17       13.69       19.94      2.55 o
  -9   3  17      384.86      417.39     12.13 o
  -7   3  17       93.46      102.23      5.57 o
  -5   3  17       14.24       17.49      3.07 o
  -3   3  17       83.50       83.92      4.25 o
  -8   4  17       19.51       24.02      3.30 o
 
